# Supplementary material for: Comparative Analyses of Sperm DNA Methylomes Among Three Commercial Pig Breeds Reveal Vital Hypomethylated Regions Associated With Spermatogenesis and Embryonic Development
Source: Front Genet. 2021 Oct 6;12:740036. doi: 10.3389/fgene.2021.740036 (PMC8527042; doi:10.3389/fgene.2021.740036)
Supplement: Supplementary file 1 [file Table2.XLSX]

## Sheet: Table S2. GO Enrichment
Supplementary Table 2. DAVID-generated significantly enriched GO terms for genes with regions covered by breeds-conserved HMRs in promoters. "Count" indicates the number of genes for the correponding term; "P-value" indicates the P-value of Fisher's exact test; "Benjamini" indicates a corrected P-value using Benjamini and Hochberg FDR corrected method to detect the significant terms. GO terms was…
GO term	term ID	Count	P-Value	Benjamini	Genes
intracellular protein transport	GO:0006886	61	2.17341e-06	0.0103193	ENSSSCG00000009823, ENSSSCG00000003120, ENSSSCG00000009747, ENSSSCG00000007088, ENSSSCG00000000290, ENSSSCG00000015107, ENSSSCG00000017528, ENSSSCG00000016399, ENSSSCG00000014058, ENSSSCG00000011662, ENSSSCG00000004807, ENSSSCG00000020858, ENSSSCG00000022790, ENSSSCG00000001577, ENSSSCG00000004125, ENSSSCG00000003199, ENSSSCG00000007798, ENSSSCG00000002740, ENSSSCG00000009951, ENSSSCG00000026293,…
mRNA splicing, via spliceosome	GO:0000398	31	0.000170141	0.253925	ENSSSCG00000009569, ENSSSCG00000011601, ENSSSCG00000029158, ENSSSCG00000003263, ENSSSCG00000026064, ENSSSCG00000015867, ENSSSCG00000013722, ENSSSCG00000015387, ENSSSCG00000006809, ENSSSCG00000022932, ENSSSCG00000024396, ENSSSCG00000024776, ENSSSCG00000022212, ENSSSCG00000009113, ENSSSCG00000008587, ENSSSCG00000001376, ENSSSCG00000023062, ENSSSCG00000030119, ENSSSCG00000016008, ENSSSCG00000013776,…
mRNA processing	GO:0006397	17	0.000212855	0.253925	ENSSSCG00000000393, ENSSSCG00000007494, ENSSSCG00000014414, ENSSSCG00000017155, ENSSSCG00000016970, ENSSSCG00000011491, ENSSSCG00000028509, ENSSSCG00000014094, ENSSSCG00000030507, ENSSSCG00000007309, ENSSSCG00000006879, ENSSSCG00000004029, ENSSSCG00000003787, ENSSSCG00000000152, ENSSSCG00000023674, ENSSSCG00000026700, ENSSSCG00000005466
double-strand break repair via homologous recombination	GO:0000724	21	0.000213921	0.253925	ENSSSCG00000008613, ENSSSCG00000003583, ENSSSCG00000000580, ENSSSCG00000008614, ENSSSCG00000003172, ENSSSCG00000010794, ENSSSCG00000000908, ENSSSCG00000023978, ENSSSCG00000015892, ENSSSCG00000011261, ENSSSCG00000014280, ENSSSCG00000002305, ENSSSCG00000001769, ENSSSCG00000004845, ENSSSCG00000010608, ENSSSCG00000002298, ENSSSCG00000007954, ENSSSCG00000004753, ENSSSCG00000000384, ENSSSCG00000029039,…
negative regulation of transcription from RNA polymerase II promoter	GO:0000122	100	0.000549342	0.521655	ENSSSCG00000002350, ENSSSCG00000013406, ENSSSCG00000024261, ENSSSCG00000016634, ENSSSCG00000013761, ENSSSCG00000023724, ENSSSCG00000002866, ENSSSCG00000004369, ENSSSCG00000004524, ENSSSCG00000001137, ENSSSCG00000009278, ENSSSCG00000022874, ENSSSCG00000006663, ENSSSCG00000005453, ENSSSCG00000024152, ENSSSCG00000010428, ENSSSCG00000015953, ENSSSCG00000015954, ENSSSCG00000012686, ENSSSCG00000017336,…
ER to Golgi vesicle-mediated transport	GO:0006888	23	0.000717649	0.567899	ENSSSCG00000015818, ENSSSCG00000026293, ENSSSCG00000006386, ENSSSCG00000002295, ENSSSCG00000008517, ENSSSCG00000029262, ENSSSCG00000007097, ENSSSCG00000010306, ENSSSCG00000030183, ENSSSCG00000015106, ENSSSCG00000014304, ENSSSCG00000016520, ENSSSCG00000011662, ENSSSCG00000003728, ENSSSCG00000001805, ENSSSCG00000022869, ENSSSCG00000026939, ENSSSCG00000005768, ENSSSCG00000002952, ENSSSCG00000022454,…
chromosome segregation	GO:0007059	19	0.000999901	0.605835	ENSSSCG00000011217, ENSSSCG00000002381, ENSSSCG00000015924, ENSSSCG00000015604, ENSSSCG00000006493, ENSSSCG00000012252, ENSSSCG00000010471, ENSSSCG00000013066, ENSSSCG00000010078, ENSSSCG00000016313, ENSSSCG00000016376, ENSSSCG00000002768, ENSSSCG00000004518, ENSSSCG00000009670, ENSSSCG00000009395, ENSSSCG00000005678, ENSSSCG00000009653, ENSSSCG00000004750, ENSSSCG00000028249
positive regulation of telomere maintenance via telomerase	GO:0032212	14	0.00105907	0.605835	ENSSSCG00000006487, ENSSSCG00000003195, ENSSSCG00000015604, ENSSSCG00000017949, ENSSSCG00000016597, ENSSSCG00000010081, ENSSSCG00000009890, ENSSSCG00000000288, ENSSSCG00000009682, ENSSSCG00000026761, ENSSSCG00000004048, ENSSSCG00000008377, ENSSSCG00000000496, ENSSSCG00000024126
cell proliferation	GO:0008283	37	0.00126145	0.605835	ENSSSCG00000010214, ENSSSCG00000005087, ENSSSCG00000015545, ENSSSCG00000010295, ENSSSCG00000017403, ENSSSCG00000016116, ENSSSCG00000017524, ENSSSCG00000000406, ENSSSCG00000014081, ENSSSCG00000000843, ENSSSCG00000028239, ENSSSCG00000026233, ENSSSCG00000004524, ENSSSCG00000000841, ENSSSCG00000002960, ENSSSCG00000003531, ENSSSCG00000001771, ENSSSCG00000001573, ENSSSCG00000027144, ENSSSCG00000021161,…
intra-Golgi vesicle-mediated transport	GO:0006891	10	0.00127598	0.605835	ENSSSCG00000006386, ENSSSCG00000002295, ENSSSCG00000029262, ENSSSCG00000010183, ENSSSCG00000002759, ENSSSCG00000000290, ENSSSCG00000030183, ENSSSCG00000017316, ENSSSCG00000027840, ENSSSCG00000011662
protein folding	GO:0006457	35	0.0014668	0.633125	ENSSSCG00000026360, ENSSSCG00000009888, ENSSSCG00000007064, ENSSSCG00000011000, ENSSSCG00000014338, ENSSSCG00000011284, ENSSSCG00000004927, ENSSSCG00000000849, ENSSSCG00000000743, ENSSSCG00000002723, ENSSSCG00000005219, ENSSSCG00000004700, ENSSSCG00000004884, ENSSSCG00000004048, ENSSSCG00000022874, ENSSSCG00000021587, ENSSSCG00000005477, ENSSSCG00000000144, ENSSSCG00000006487, ENSSSCG00000005453,…
multicellular organism growth	GO:0035264	25	0.00171017	0.676656	ENSSSCG00000010698, ENSSSCG00000010219, ENSSSCG00000011760, ENSSSCG00000030289, ENSSSCG00000010794, ENSSSCG00000013296, ENSSSCG00000017475, ENSSSCG00000002428, ENSSSCG00000005636, ENSSSCG00000003413, ENSSSCG00000009772, ENSSSCG00000006247, ENSSSCG00000005250, ENSSSCG00000015715, ENSSSCG00000006060, ENSSSCG00000010465, ENSSSCG00000015872, ENSSSCG00000011261, ENSSSCG00000010391, ENSSSCG00000009485,…
RNA processing	GO:0006396	17	0.00205774	0.695751	ENSSSCG00000009876, ENSSSCG00000008479, ENSSSCG00000016907, ENSSSCG00000015938, ENSSSCG00000009119, ENSSSCG00000029352, ENSSSCG00000017806, ENSSSCG00000017665, ENSSSCG00000010136, ENSSSCG00000025839, ENSSSCG00000026806, ENSSSCG00000002434, ENSSSCG00000022760, ENSSSCG00000028225, ENSSSCG00000003114, ENSSSCG00000008940, ENSSSCG00000006543
ER-associated ubiquitin-dependent protein catabolic process	GO:0030433	18	0.0020814	0.695751	ENSSSCG00000011229, ENSSSCG00000008414, ENSSSCG00000027057, ENSSSCG00000015659, ENSSSCG00000013239, ENSSSCG00000015843, ENSSSCG00000015424, ENSSSCG00000014800, ENSSSCG00000016653, ENSSSCG00000014057, ENSSSCG00000016017, ENSSSCG00000015566, ENSSSCG00000017287, ENSSSCG00000000849, ENSSSCG00000004317, ENSSSCG00000002433, ENSSSCG00000028698, ENSSSCG00000009389
binding of sperm to zona pellucida	GO:0007339	12	0.00219803	0.695751	ENSSSCG00000026360, ENSSSCG00000006487, ENSSSCG00000015197, ENSSSCG00000015627, ENSSSCG00000017493, ENSSSCG00000026761, ENSSSCG00000004048, ENSSSCG00000030368, ENSSSCG00000008377, ENSSSCG00000024379, ENSSSCG00000000496, ENSSSCG00000024126
hippocampus development	GO:0021766	15	0.00288173	0.785626	ENSSSCG00000011889, ENSSSCG00000003055, ENSSSCG00000005385, ENSSSCG00000007064, ENSSSCG00000012585, ENSSSCG00000015953, ENSSSCG00000017836, ENSSSCG00000015954, ENSSSCG00000008919, ENSSSCG00000017730, ENSSSCG00000014289, ENSSSCG00000016743, ENSSSCG00000001924, ENSSSCG00000025417, ENSSSCG00000024312
positive regulation of transcription elongation from RNA polymerase II promoter	GO:0032968	7	0.0029065	0.785626	ENSSSCG00000022227, ENSSSCG00000006176, ENSSSCG00000004747, ENSSSCG00000013406, ENSSSCG00000013539, ENSSSCG00000004625, ENSSSCG00000001960
RNA secondary structure unwinding	GO:0010501	17	0.00297836	0.785626	ENSSSCG00000009876, ENSSSCG00000010247, ENSSSCG00000011803, ENSSSCG00000016745, ENSSSCG00000013776, ENSSSCG00000015712, ENSSSCG00000012252, ENSSSCG00000015223, ENSSSCG00000017155, ENSSSCG00000025329, ENSSSCG00000017289, ENSSSCG00000005729, ENSSSCG00000001400, ENSSSCG00000026038, ENSSSCG00000009771, ENSSSCG00000000104, ENSSSCG00000026644
toxin transport	GO:1901998	13	0.00397124	0.992393	ENSSSCG00000006487, ENSSSCG00000005211, ENSSSCG00000000290, ENSSSCG00000011000, ENSSSCG00000015107, ENSSSCG00000011102, ENSSSCG00000011662, ENSSSCG00000001973, ENSSSCG00000026761, ENSSSCG00000004048, ENSSSCG00000008377, ENSSSCG00000000496, ENSSSCG00000024126
cellular response to DNA damage stimulus	GO:0006974	26	0.00449794	1	ENSSSCG00000009901, ENSSSCG00000008834, ENSSSCG00000007284, ENSSSCG00000027594, ENSSSCG00000015288, ENSSSCG00000024219, ENSSSCG00000002509, ENSSSCG00000010081, ENSSSCG00000006701, ENSSSCG00000024254, ENSSSCG00000002266, ENSSSCG00000030396, ENSSSCG00000004120, ENSSSCG00000014207, ENSSSCG00000024373, ENSSSCG00000013776, ENSSSCG00000016842, ENSSSCG00000021898, ENSSSCG00000024628, ENSSSCG00000001400,…
energy homeostasis	GO:0097009	8	0.00503543	1	ENSSSCG00000005385, ENSSSCG00000022492, ENSSSCG00000014899, ENSSSCG00000003831, ENSSSCG00000026943, ENSSSCG00000030413, ENSSSCG00000004159, ENSSSCG00000017403
mitotic cytokinesis	GO:0000281	12	0.00577367	1	ENSSSCG00000001924, ENSSSCG00000014207, ENSSSCG00000004639, ENSSSCG00000008517, ENSSSCG00000007272, ENSSSCG00000008185, ENSSSCG00000001875, ENSSSCG00000014326, ENSSSCG00000010212, ENSSSCG00000008300, ENSSSCG00000009378, ENSSSCG00000010477
mitochondrial translation	GO:0032543	12	0.00577367	1	ENSSSCG00000014074, ENSSSCG00000004374, ENSSSCG00000010308, ENSSSCG00000013118, ENSSSCG00000005615, ENSSSCG00000004303, ENSSSCG00000014375, ENSSSCG00000006090, ENSSSCG00000009015, ENSSSCG00000001692, ENSSSCG00000011763, ENSSSCG00000008225
protein ubiquitination involved in ubiquitin-dependent protein catabolic process	GO:0042787	30	0.00762416	1	ENSSSCG00000002690, ENSSSCG00000002370, ENSSSCG00000029774, ENSSSCG00000006176, ENSSSCG00000009208, ENSSSCG00000027057, ENSSSCG00000003083, ENSSSCG00000030548, ENSSSCG00000013227, ENSSSCG00000011104, ENSSSCG00000011940, ENSSSCG00000001436, ENSSSCG00000020912, ENSSSCG00000001971, ENSSSCG00000004589, ENSSSCG00000025206, ENSSSCG00000004500, ENSSSCG00000001076, ENSSSCG00000004364, ENSSSCG00000030153,…
negative regulation of cell growth	GO:0030308	27	0.00805081	1	ENSSSCG00000006256, ENSSSCG00000004193, ENSSSCG00000013643, ENSSSCG00000016018, ENSSSCG00000012252, ENSSSCG00000017549, ENSSSCG00000016113, ENSSSCG00000017743, ENSSSCG00000022611, ENSSSCG00000000602, ENSSSCG00000029724, ENSSSCG00000021184, ENSSSCG00000004524, ENSSSCG00000025822, ENSSSCG00000007854, ENSSSCG00000005630, ENSSSCG00000004241, ENSSSCG00000008749, ENSSSCG00000008727, ENSSSCG00000012149,…
dolichol-linked oligosaccharide biosynthetic process	GO:0006488	6	0.00947589	1	ENSSSCG00000015110, ENSSSCG00000008845, ENSSSCG00000005383, ENSSSCG00000026719, ENSSSCG00000017955, ENSSSCG00000008631
tRNA wobble uridine modification	GO:0002098	6	0.00947589	1	ENSSSCG00000005441, ENSSSCG00000007475, ENSSSCG00000005649, ENSSSCG00000024628, ENSSSCG00000006969, ENSSSCG00000004487
exonucleolytic nuclear-transcribed mRNA catabolic process involved in deadenylation-dependent decay	GO:0043928	6	0.00947589	1	ENSSSCG00000017067, ENSSSCG00000014009, ENSSSCG00000005704, ENSSSCG00000005355, ENSSSCG00000011300, ENSSSCG00000006983
positive regulation of protein localization to Cajal body	GO:1904871	6	0.00947589	1	ENSSSCG00000006487, ENSSSCG00000026761, ENSSSCG00000004048, ENSSSCG00000008377, ENSSSCG00000000496, ENSSSCG00000024126
positive regulation of transcription from RNA polymerase II promoter	GO:0045944	124	0.00959906	1	ENSSSCG00000010538, ENSSSCG00000013367, ENSSSCG00000016878, ENSSSCG00000016113, ENSSSCG00000012037, ENSSSCG00000012399, ENSSSCG00000002508, ENSSSCG00000017212, ENSSSCG00000002509, ENSSSCG00000008581, ENSSSCG00000004127, ENSSSCG00000004524, ENSSSCG00000003035, ENSSSCG00000015715, ENSSSCG00000010548, ENSSSCG00000022096, ENSSSCG00000010301, ENSSSCG00000012686, ENSSSCG00000021038, ENSSSCG00000001009,…
positive regulation of interferon-beta production	GO:0032728	8	0.00966144	1	ENSSSCG00000010327, ENSSSCG00000006691, ENSSSCG00000022725, ENSSSCG00000030408, ENSSSCG00000007095, ENSSSCG00000017737, ENSSSCG00000026233, ENSSSCG00000009622
non-canonical Wnt signaling pathway	GO:0035567	8	0.00966144	1	ENSSSCG00000009679, ENSSSCG00000016111, ENSSSCG00000006052, ENSSSCG00000016140, ENSSSCG00000016018, ENSSSCG00000014920, ENSSSCG00000025822, ENSSSCG00000009004
cilium assembly	GO:0042384	26	0.0107401	1	ENSSSCG00000008358, ENSSSCG00000013848, ENSSSCG00000011589, ENSSSCG00000016556, ENSSSCG00000002628, ENSSSCG00000009093, ENSSSCG00000003757, ENSSSCG00000002428, ENSSSCG00000008020, ENSSSCG00000006108, ENSSSCG00000024754, ENSSSCG00000004289, ENSSSCG00000004166, ENSSSCG00000011733, ENSSSCG00000008789, ENSSSCG00000010984, ENSSSCG00000011732, ENSSSCG00000009714, ENSSSCG00000025417, ENSSSCG00000024563,…
protein import into nucleus	GO:0006606	16	0.0111865	1	ENSSSCG00000026034, ENSSSCG00000017207, ENSSSCG00000016845, ENSSSCG00000017403, ENSSSCG00000010189, ENSSSCG00000016572, ENSSSCG00000000534, ENSSSCG00000000019, ENSSSCG00000013270, ENSSSCG00000007705, ENSSSCG00000000486, ENSSSCG00000005711, ENSSSCG00000029005, ENSSSCG00000009278, ENSSSCG00000007503, ENSSSCG00000028886
protein polyubiquitination	GO:0000209	23	0.0111994	1	ENSSSCG00000010403, ENSSSCG00000004120, ENSSSCG00000027057, ENSSSCG00000015314, ENSSSCG00000015600, ENSSSCG00000016865, ENSSSCG00000016934, ENSSSCG00000016835, ENSSSCG00000010465, ENSSSCG00000011940, ENSSSCG00000016941, ENSSSCG00000010563, ENSSSCG00000003729, ENSSSCG00000000545, ENSSSCG00000017043, ENSSSCG00000016030, ENSSSCG00000003810, ENSSSCG00000004589, ENSSSCG00000025206, ENSSSCG00000004500,…
vesicle-mediated transport	GO:0016192	25	0.0116977	1	ENSSSCG00000002295, ENSSSCG00000009747, ENSSSCG00000015860, ENSSSCG00000029805, ENSSSCG00000002701, ENSSSCG00000025701, ENSSSCG00000003199, ENSSSCG00000002740, ENSSSCG00000004366, ENSSSCG00000005012, ENSSSCG00000006201, ENSSSCG00000004166, ENSSSCG00000013856, ENSSSCG00000013554, ENSSSCG00000017712, ENSSSCG00000014305, ENSSSCG00000017676, ENSSSCG00000003508, ENSSSCG00000020964, ENSSSCG00000000579,…
protein desumoylation	GO:0016926	5	0.0120962	1	ENSSSCG00000000816, ENSSSCG00000014967, ENSSSCG00000020702, ENSSSCG00000011841, ENSSSCG00000011794
regulation of cilium beat frequency involved in ciliary motility	GO:0060296	5	0.0120962	1	ENSSSCG00000002805, ENSSSCG00000001924, ENSSSCG00000025417, ENSSSCG00000007064, ENSSSCG00000023776
negative regulation of endothelial cell proliferation	GO:0001937	11	0.0127599	1	ENSSSCG00000016057, ENSSSCG00000027072, ENSSSCG00000016635, ENSSSCG00000004789, ENSSSCG00000024168, ENSSSCG00000016634, ENSSSCG00000026389, ENSSSCG00000002389, ENSSSCG00000017748, ENSSSCG00000004499, ENSSSCG00000015313
fat cell differentiation	GO:0045444	18	0.0129868	1	ENSSSCG00000011889, ENSSSCG00000005385, ENSSSCG00000007064, ENSSSCG00000010219, ENSSSCG00000009808, ENSSSCG00000015299, ENSSSCG00000015871, ENSSSCG00000016842, ENSSSCG00000011794, ENSSSCG00000002629, ENSSSCG00000001924, ENSSSCG00000025417, ENSSSCG00000009093, ENSSSCG00000002428, ENSSSCG00000027855, ENSSSCG00000027278, ENSSSCG00000024312, ENSSSCG00000003201
SRP-dependent cotranslational protein targeting to membrane	GO:0006614	7	0.014047	1	ENSSSCG00000008900, ENSSSCG00000004382, ENSSSCG00000026230, ENSSSCG00000001955, ENSSSCG00000015227, ENSSSCG00000004785, ENSSSCG00000030567
regulation of cell cycle	GO:0051726	22	0.0150948	1	ENSSSCG00000011438, ENSSSCG00000006145, ENSSSCG00000008987, ENSSSCG00000007331, ENSSSCG00000008988, ENSSSCG00000027594, ENSSSCG00000014214, ENSSSCG00000015600, ENSSSCG00000010052, ENSSSCG00000011065, ENSSSCG00000016835, ENSSSCG00000017403, ENSSSCG00000010563, ENSSSCG00000011101, ENSSSCG00000017024, ENSSSCG00000002855, ENSSSCG00000029724, ENSSSCG00000024145, ENSSSCG00000005711, ENSSSCG00000004554,…
cell division	GO:0051301	19	0.0154217	1	ENSSSCG00000010214, ENSSSCG00000025092, ENSSSCG00000029393, ENSSSCG00000015407, ENSSSCG00000027594, ENSSSCG00000021161, ENSSSCG00000017504, ENSSSCG00000014435, ENSSSCG00000017836, ENSSSCG00000011112, ENSSSCG00000017024, ENSSSCG00000016194, ENSSSCG00000004518, ENSSSCG00000020899, ENSSSCG00000006824, ENSSSCG00000008540, ENSSSCG00000025965, ENSSSCG00000009653, ENSSSCG00000009401
stem cell population maintenance	GO:0019827	15	0.0157584	1	ENSSSCG00000014949, ENSSSCG00000028420, ENSSSCG00000010625, ENSSSCG00000013406, ENSSSCG00000010030, ENSSSCG00000016842, ENSSSCG00000017403, ENSSSCG00000016111, ENSSSCG00000004747, ENSSSCG00000029989, ENSSSCG00000004625, ENSSSCG00000006898, ENSSSCG00000005720, ENSSSCG00000009113, ENSSSCG00000005510
regulation of protein kinase activity	GO:0045859	8	0.0167552	1	ENSSSCG00000007264, ENSSSCG00000001414, ENSSSCG00000003413, ENSSSCG00000006703, ENSSSCG00000009840, ENSSSCG00000017259, ENSSSCG00000003520, ENSSSCG00000021355
positive regulation of telomerase RNA localization to Cajal body	GO:1904874	8	0.0167552	1	ENSSSCG00000006487, ENSSSCG00000008887, ENSSSCG00000011518, ENSSSCG00000026761, ENSSSCG00000004048, ENSSSCG00000008377, ENSSSCG00000000496, ENSSSCG00000024126
protein oligomerization	GO:0051259	12	0.0181406	1	ENSSSCG00000008589, ENSSSCG00000030211, ENSSSCG00000021129, ENSSSCG00000009747, ENSSSCG00000004917, ENSSSCG00000006939, ENSSSCG00000015717, ENSSSCG00000028197, ENSSSCG00000016635, ENSSSCG00000016998, ENSSSCG00000022790, ENSSSCG00000003569
SCF-dependent proteasomal ubiquitin-dependent protein catabolic process	GO:0031146	9	0.0181437	1	ENSSSCG00000002629, ENSSSCG00000029774, ENSSSCG00000028239, ENSSSCG00000009472, ENSSSCG00000016865, ENSSSCG00000008740, ENSSSCG00000015455, ENSSSCG00000017886, ENSSSCG00000010563
cytokinesis	GO:0000910	11	0.0185818	1	ENSSSCG00000010863, ENSSSCG00000003749, ENSSSCG00000009839, ENSSSCG00000005150, ENSSSCG00000000145, ENSSSCG00000006559, ENSSSCG00000013066, ENSSSCG00000002298, ENSSSCG00000010972, ENSSSCG00000023674, ENSSSCG00000008852
positive regulation of telomerase activity	GO:0051973	11	0.0185818	1	ENSSSCG00000003195, ENSSSCG00000015604, ENSSSCG00000010081, ENSSSCG00000017949, ENSSSCG00000009890, ENSSSCG00000009682, ENSSSCG00000006060, ENSSSCG00000004048, ENSSSCG00000008377, ENSSSCG00000016597, ENSSSCG00000000496
retrograde transport, endosome to Golgi	GO:0042147	16	0.0193306	1	ENSSSCG00000009832, ENSSSCG00000009823, ENSSSCG00000002295, ENSSSCG00000007088, ENSSSCG00000029262, ENSSSCG00000030183, ENSSSCG00000003193, ENSSSCG00000013752, ENSSSCG00000017812, ENSSSCG00000016147, ENSSSCG00000027509, ENSSSCG00000016497, ENSSSCG00000029805, ENSSSCG00000005208, ENSSSCG00000007798, ENSSSCG00000000870
cell redox homeostasis	GO:0045454	19	0.019413	1	ENSSSCG00000005453, ENSSSCG00000013736, ENSSSCG00000016877, ENSSSCG00000010682, ENSSSCG00000015987, ENSSSCG00000016017, ENSSSCG00000015313, ENSSSCG00000022655, ENSSSCG00000008181, ENSSSCG00000000843, ENSSSCG00000003867, ENSSSCG00000001488, ENSSSCG00000004537, ENSSSCG00000004700, ENSSSCG00000003464, ENSSSCG00000004884, ENSSSCG00000005037, ENSSSCG00000000144, ENSSSCG00000007896
regulation of stress fiber assembly	GO:0051492	6	0.0204249	1	ENSSSCG00000024439, ENSSSCG00000001924, ENSSSCG00000013900, ENSSSCG00000007064, ENSSSCG00000002428, ENSSSCG00000021893
macroautophagy	GO:0016236	6	0.0204249	1	ENSSSCG00000030211, ENSSSCG00000003749, ENSSSCG00000002337, ENSSSCG00000029094, ENSSSCG00000015213, ENSSSCG00000011575
negative regulation of actin filament polymerization	GO:0030837	6	0.0204249	1	ENSSSCG00000006201, ENSSSCG00000001924, ENSSSCG00000027935, ENSSSCG00000007064, ENSSSCG00000008749, ENSSSCG00000030260
regulation of DNA damage checkpoint	GO:2000001	6	0.0204249	1	ENSSSCG00000003583, ENSSSCG00000002715, ENSSSCG00000022419, ENSSSCG00000016865, ENSSSCG00000024385, ENSSSCG00000004695
positive regulation of establishment of protein localization to telomere	GO:1904851	6	0.0204249	1	ENSSSCG00000017949, ENSSSCG00000026761, ENSSSCG00000004048, ENSSSCG00000008377, ENSSSCG00000000496, ENSSSCG00000024126
negative regulation of translation	GO:0017148	13	0.0235999	1	ENSSSCG00000010821, ENSSSCG00000028420, ENSSSCG00000004294, ENSSSCG00000013638, ENSSSCG00000010030, ENSSSCG00000012252, ENSSSCG00000017953, ENSSSCG00000017155, ENSSSCG00000023409, ENSSSCG00000016193, ENSSSCG00000014072, ENSSSCG00000023408, ENSSSCG00000002799
peptidyl-serine phosphorylation	GO:0018105	28	0.0261683	1	ENSSSCG00000011889, ENSSSCG00000010214, ENSSSCG00000014435, ENSSSCG00000011065, ENSSSCG00000012055, ENSSSCG00000016956, ENSSSCG00000017268, ENSSSCG00000014240, ENSSSCG00000015650, ENSSSCG00000006927, ENSSSCG00000010081, ENSSSCG00000009890, ENSSSCG00000003413, ENSSSCG00000003898, ENSSSCG00000006206, ENSSSCG00000003256, ENSSSCG00000011415, ENSSSCG00000006342, ENSSSCG00000028036, ENSSSCG00000013312,…
cellular response to starvation	GO:0009267	15	0.0268245	1	ENSSSCG00000006780, ENSSSCG00000004370, ENSSSCG00000005174, ENSSSCG00000003092, ENSSSCG00000015545, ENSSSCG00000026092, ENSSSCG00000016113, ENSSSCG00000015334, ENSSSCG00000016611, ENSSSCG00000003648, ENSSSCG00000004318, ENSSSCG00000015283, ENSSSCG00000006836, ENSSSCG00000002337, ENSSSCG00000025822
protein K48-linked deubiquitination	GO:0071108	8	0.026856	1	ENSSSCG00000006663, ENSSSCG00000011438, ENSSSCG00000004639, ENSSSCG00000016194, ENSSSCG00000009042, ENSSSCG00000000684, ENSSSCG00000004840, ENSSSCG00000024623
positive regulation of ubiquitin-protein transferase activity	GO:0051443	8	0.026856	1	ENSSSCG00000008831, ENSSSCG00000011081, ENSSSCG00000002252, ENSSSCG00000014989, ENSSSCG00000007854, ENSSSCG00000014156, ENSSSCG00000011004, ENSSSCG00000000908
adult behavior	GO:0030534	8	0.026856	1	ENSSSCG00000001924, ENSSSCG00000025417, ENSSSCG00000005385, ENSSSCG00000013296, ENSSSCG00000009485, ENSSSCG00000023891, ENSSSCG00000009488, ENSSSCG00000016941
vesicle docking	GO:0048278	10	0.0270209	1	ENSSSCG00000026293, ENSSSCG00000009747, ENSSSCG00000024927, ENSSSCG00000013119, ENSSSCG00000024563, ENSSSCG00000013752, ENSSSCG00000016635, ENSSSCG00000007768, ENSSSCG00000004125, ENSSSCG00000004366
nuclear-transcribed mRNA catabolic process, nonsense-mediated decay	GO:0000184	9	0.0273801	1	ENSSSCG00000017155, ENSSSCG00000006342, ENSSSCG00000003849, ENSSSCG00000023326, ENSSSCG00000028509, ENSSSCG00000000635, ENSSSCG00000014204, ENSSSCG00000003412, ENSSSCG00000003068
phosphatidylinositol phosphorylation	GO:0046854	9	0.0273801	1	ENSSSCG00000010822, ENSSSCG00000021203, ENSSSCG00000015386, ENSSSCG00000003749, ENSSSCG00000016050, ENSSSCG00000013900, ENSSSCG00000030413, ENSSSCG00000011079, ENSSSCG00000003909
mitotic nuclear division	GO:0007067	17	0.0287385	1	ENSSSCG00000006333, ENSSSCG00000027594, ENSSSCG00000014435, ENSSSCG00000017836, ENSSSCG00000011065, ENSSSCG00000023978, ENSSSCG00000017024, ENSSSCG00000016194, ENSSSCG00000004518, ENSSSCG00000009395, ENSSSCG00000028239, ENSSSCG00000000444, ENSSSCG00000001875, ENSSSCG00000006559, ENSSSCG00000025965, ENSSSCG00000006105, ENSSSCG00000028249
double-strand break repair	GO:0006302	14	0.0289611	1	ENSSSCG00000006014, ENSSSCG00000009009, ENSSSCG00000008428, ENSSSCG00000001092, ENSSSCG00000017571, ENSSSCG00000017351, ENSSSCG00000022508, ENSSSCG00000002957, ENSSSCG00000009670, ENSSSCG00000001578, ENSSSCG00000023660, ENSSSCG00000009047, ENSSSCG00000021355, ENSSSCG00000008346
protein autophosphorylation	GO:0046777	30	0.0294983	1	ENSSSCG00000011889, ENSSSCG00000015604, ENSSSCG00000014878, ENSSSCG00000030480, ENSSSCG00000017504, ENSSSCG00000024813, ENSSSCG00000015650, ENSSSCG00000009890, ENSSSCG00000003413, ENSSSCG00000003898, ENSSSCG00000004744, ENSSSCG00000006248, ENSSSCG00000005215, ENSSSCG00000001573, ENSSSCG00000008842, ENSSSCG00000011415, ENSSSCG00000006342, ENSSSCG00000008844, ENSSSCG00000008208, ENSSSCG00000010606,…
negative regulation of JUN kinase activity	GO:0043508	5	0.0295779	1	ENSSSCG00000010835, ENSSSCG00000013312, ENSSSCG00000011000, ENSSSCG00000025822, ENSSSCG00000009004
negative regulation of programmed cell death	GO:0043069	5	0.0295779	1	ENSSSCG00000024219, ENSSSCG00000008842, ENSSSCG00000015231, ENSSSCG00000009658, ENSSSCG00000022874
negative regulation of thymocyte apoptotic process	GO:0070244	5	0.0295779	1	ENSSSCG00000005045, ENSSSCG00000006530, ENSSSCG00000011567, ENSSSCG00000005096, ENSSSCG00000026145
transcription from RNA polymerase II promoter	GO:0006366	28	0.0305726	1	ENSSSCG00000010513, ENSSSCG00000029234, ENSSSCG00000008816, ENSSSCG00000013367, ENSSSCG00000016117, ENSSSCG00000010295, ENSSSCG00000016113, ENSSSCG00000022955, ENSSSCG00000009592, ENSSSCG00000004745, ENSSSCG00000004127, ENSSSCG00000022011, ENSSSCG00000004524, ENSSSCG00000012703, ENSSSCG00000010247, ENSSSCG00000028278, ENSSSCG00000021180, ENSSSCG00000008748, ENSSSCG00000016961, ENSSSCG00000017950,…
post-embryonic development	GO:0009791	18	0.032544	1	ENSSSCG00000005045, ENSSSCG00000010698, ENSSSCG00000015913, ENSSSCG00000010219, ENSSSCG00000021828, ENSSSCG00000013897, ENSSSCG00000023807, ENSSSCG00000012055, ENSSSCG00000015871, ENSSSCG00000004607, ENSSSCG00000004505, ENSSSCG00000010928, ENSSSCG00000003413, ENSSSCG00000003941, ENSSSCG00000003776, ENSSSCG00000028698, ENSSSCG00000023784, ENSSSCG00000003201
hematopoietic progenitor cell differentiation	GO:0002244	17	0.0356412	1	ENSSSCG00000008348, ENSSSCG00000013927, ENSSSCG00000004142, ENSSSCG00000006481, ENSSSCG00000015755, ENSSSCG00000016614, ENSSSCG00000014114, ENSSSCG00000025537, ENSSSCG00000016892, ENSSSCG00000004607, ENSSSCG00000009670, ENSSSCG00000002412, ENSSSCG00000025675, ENSSSCG00000001880, ENSSSCG00000008796, ENSSSCG00000004366, ENSSSCG00000006543
RNA splicing	GO:0008380	11	0.0356531	1	ENSSSCG00000017155, ENSSSCG00000003849, ENSSSCG00000028509, ENSSSCG00000000635, ENSSSCG00000009782, ENSSSCG00000008484, ENSSSCG00000004029, ENSSSCG00000003787, ENSSSCG00000000152, ENSSSCG00000006090, ENSSSCG00000006632
inner ear morphogenesis	GO:0042472	14	0.0371343	1	ENSSSCG00000009679, ENSSSCG00000005087, ENSSSCG00000010698, ENSSSCG00000016319, ENSSSCG00000006052, ENSSSCG00000010725, ENSSSCG00000010052, ENSSSCG00000011046, ENSSSCG00000016420, ENSSSCG00000009482, ENSSSCG00000009196, ENSSSCG00000001036, ENSSSCG00000009593, ENSSSCG00000009278
adrenal gland development	GO:0030325	6	0.0372127	1	ENSSSCG00000002836, ENSSSCG00000010219, ENSSSCG00000012199, ENSSSCG00000013401, ENSSSCG00000017748, ENSSSCG00000006215
histone H3-K4 trimethylation	GO:0080182	6	0.0372127	1	ENSSSCG00000007432, ENSSSCG00000012403, ENSSSCG00000004747, ENSSSCG00000013406, ENSSSCG00000005073, ENSSSCG00000001137
positive regulation of mitotic cell cycle	GO:0045931	10	0.0377167	1	ENSSSCG00000015120, ENSSSCG00000015340, ENSSSCG00000028420, ENSSSCG00000005706, ENSSSCG00000006927, ENSSSCG00000017670, ENSSSCG00000016878, ENSSSCG00000017268, ENSSSCG00000029326, ENSSSCG00000030289
transcription, DNA-templated	GO:0006351	82	0.0385194	1	ENSSSCG00000006310, ENSSSCG00000011304, ENSSSCG00000007243, ENSSSCG00000014977, ENSSSCG00000027211, ENSSSCG00000006194, ENSSSCG00000004290, ENSSSCG00000012199, ENSSSCG00000017403, ENSSSCG00000012399, ENSSSCG00000021941, ENSSSCG00000001539, ENSSSCG00000022999, ENSSSCG00000002429, ENSSSCG00000008581, ENSSSCG00000005453, ENSSSCG00000010503, ENSSSCG00000006145, ENSSSCG00000028552, ENSSSCG00000028553,…
protein ubiquitination	GO:0016567	30	0.0391951	1	ENSSSCG00000007289, ENSSSCG00000008437, ENSSSCG00000011567, ENSSSCG00000014999, ENSSSCG00000008858, ENSSSCG00000029154, ENSSSCG00000015987, ENSSSCG00000011500, ENSSSCG00000002629, ENSSSCG00000013175, ENSSSCG00000003733, ENSSSCG00000028239, ENSSSCG00000004821, ENSSSCG00000023665, ENSSSCG00000021024, ENSSSCG00000024513, ENSSSCG00000008740, ENSSSCG00000009853, ENSSSCG00000030395, ENSSSCG00000009858,…
dendrite morphogenesis	GO:0048813	9	0.039419	1	ENSSSCG00000028771, ENSSSCG00000006088, ENSSSCG00000008250, ENSSSCG00000005229, ENSSSCG00000012585, ENSSSCG00000000152, ENSSSCG00000009488, ENSSSCG00000004421, ENSSSCG00000011101
cortical actin cytoskeleton organization	GO:0030866	9	0.039419	1	ENSSSCG00000005012, ENSSSCG00000004199, ENSSSCG00000011833, ENSSSCG00000008348, ENSSSCG00000003687, ENSSSCG00000015866, ENSSSCG00000021893, ENSSSCG00000007314, ENSSSCG00000003586
bone morphogenesis	GO:0060349	9	0.039419	1	ENSSSCG00000030420, ENSSSCG00000011733, ENSSSCG00000010698, ENSSSCG00000004142, ENSSSCG00000008727, ENSSSCG00000006073, ENSSSCG00000004825, ENSSSCG00000001036, ENSSSCG00000009004
spliceosomal snRNP assembly	GO:0000387	9	0.039419	1	ENSSSCG00000030045, ENSSSCG00000017066, ENSSSCG00000008482, ENSSSCG00000023562, ENSSSCG00000003701, ENSSSCG00000004985, ENSSSCG00000024776, ENSSSCG00000014881, ENSSSCG00000021410
axonogenesis	GO:0007409	18	0.0397448	1	ENSSSCG00000011889, ENSSSCG00000031035, ENSSSCG00000010698, ENSSSCG00000022091, ENSSSCG00000008318, ENSSSCG00000014878, ENSSSCG00000008517, ENSSSCG00000011736, ENSSSCG00000013897, ENSSSCG00000016614, ENSSSCG00000011213, ENSSSCG00000016138, ENSSSCG00000030289, ENSSSCG00000023228, ENSSSCG00000022725, ENSSSCG00000008250, ENSSSCG00000009485, ENSSSCG00000009488
establishment of protein localization	GO:0045184	7	0.0400604	1	ENSSSCG00000005706, ENSSSCG00000029362, ENSSSCG00000021672, ENSSSCG00000003485, ENSSSCG00000010477, ENSSSCG00000011046, ENSSSCG00000008137
face development	GO:0060324	7	0.0400604	1	ENSSSCG00000001924, ENSSSCG00000016494, ENSSSCG00000006231, ENSSSCG00000017475, ENSSSCG00000007064, ENSSSCG00000010081, ENSSSCG00000006060
resolution of meiotic recombination intermediates	GO:0000712	7	0.0400604	1	ENSSSCG00000005000, ENSSSCG00000017571, ENSSSCG00000003403, ENSSSCG00000007954, ENSSSCG00000011213, ENSSSCG00000025711, ENSSSCG00000030850
G1/S transition of mitotic cell cycle	GO:0000082	13	0.0403535	1	ENSSSCG00000012329, ENSSSCG00000028420, ENSSSCG00000025092, ENSSSCG00000013643, ENSSSCG00000016835, ENSSSCG00000017743, ENSSSCG00000011101, ENSSSCG00000024418, ENSSSCG00000016194, ENSSSCG00000002855, ENSSSCG00000017670, ENSSSCG00000000233, ENSSSCG00000024312
response to calcium ion	GO:0051592	8	0.0404084	1	ENSSSCG00000005383, ENSSSCG00000004789, ENSSSCG00000015336, ENSSSCG00000016634, ENSSSCG00000011681, ENSSSCG00000009244, ENSSSCG00000014113, ENSSSCG00000010331
fat pad development	GO:0060613	4	0.0420465	1	ENSSSCG00000001924, ENSSSCG00000010219, ENSSSCG00000011760, ENSSSCG00000014156
adherens junction organization	GO:0034332	4	0.0420465	1	ENSSSCG00000023228, ENSSSCG00000001900, ENSSSCG00000001025, ENSSSCG00000003520
CUT catabolic process	GO:0071034	4	0.0420465	1	ENSSSCG00000005704, ENSSSCG00000009460, ENSSSCG00000003412, ENSSSCG00000005355
scaRNA localization to Cajal body	GO:0090666	4	0.0420465	1	ENSSSCG00000017949, ENSSSCG00000004048, ENSSSCG00000008377, ENSSSCG00000000496
regulation of Rac protein signal transduction	GO:0035020	4	0.0420465	1	ENSSSCG00000005012, ENSSSCG00000012403, ENSSSCG00000003757, ENSSSCG00000001771
mitotic G1 DNA damage checkpoint	GO:0031571	4	0.0420465	1	ENSSSCG00000003583, ENSSSCG00000002715, ENSSSCG00000017950, ENSSSCG00000023158
spermatid development	GO:0007286	17	0.0436727	1	ENSSSCG00000008842, ENSSSCG00000011933, ENSSSCG00000011855, ENSSSCG00000002274, ENSSSCG00000007064, ENSSSCG00000016663, ENSSSCG00000010112, ENSSSCG00000001924, ENSSSCG00000027997, ENSSSCG00000004317, ENSSSCG00000009572, ENSSSCG00000000863, ENSSSCG00000004029, ENSSSCG00000005214, ENSSSCG00000023971, ENSSSCG00000000276, ENSSSCG00000024555
protein destabilization	GO:0031648	11	0.047328	1	ENSSSCG00000006168, ENSSSCG00000006256, ENSSSCG00000001436, ENSSSCG00000009472, ENSSSCG00000016865, ENSSSCG00000013496, ENSSSCG00000002440, ENSSSCG00000013475, ENSSSCG00000011794, ENSSSCG00000009732, ENSSSCG00000010563
negative regulation of protein phosphorylation	GO:0001933	11	0.047328	1	ENSSSCG00000004485, ENSSSCG00000028740, ENSSSCG00000007188, ENSSSCG00000003839, ENSSSCG00000008749, ENSSSCG00000007735, ENSSSCG00000013320, ENSSSCG00000004412, ENSSSCG00000016017, ENSSSCG00000007039, ENSSSCG00000005058
positive regulation of peptidyl-serine phosphorylation	GO:0033138	16	0.0480128	1	ENSSSCG00000011889, ENSSSCG00000005453, ENSSSCG00000011739, ENSSSCG00000014878, ENSSSCG00000030260, ENSSSCG00000016634, ENSSSCG00000010245, ENSSSCG00000030413, ENSSSCG00000010067, ENSSSCG00000016494, ENSSSCG00000022611, ENSSSCG00000009482, ENSSSCG00000027401, ENSSSCG00000003035, ENSSSCG00000009004, ENSSSCG00000003520
