# Supplementary material for: Comparative Analyses of Sperm DNA Methylomes Among Three Commercial Pig Breeds Reveal Vital Hypomethylated Regions Associated With Spermatogenesis and Embryonic Development
Source: Front Genet. 2021 Oct 6;12:740036. doi: 10.3389/fgene.2021.740036 (PMC8527042; doi:10.3389/fgene.2021.740036)
Supplement: Supplementary file 3 [file Table3.XLSX]

## Sheet: Sheet1
Supplementary Table3. DAVID-generated significantly enriched GO terms for genes with regions covered by breeds-specific HMRs in promoters. "Count" indicates the number of genes for the correponding term; "P-value" indicates the P-value of Fisher's exact test; "Benjamini" indicates a corrected P-value using Benjamini and Hochberg FDR corrected method to detect the significant terms. GO terms was s…
Breed	GO term	term ID	Count	P-Value	Benjamini	Fold Enrichment	Genes
Duroc	embryonic brain development	GO:1990403	3	0.00384964	1	30.8913	ENSSSCG00000017635, ENSSSCG00000012396, ENSSSCG00000030225
Duroc	response to UV	GO:0009411	3	0.026068	1	11.7681	ENSSSCG00000020931, ENSSSCG00000026158, ENSSSCG00000028523
Duroc	hair follicle development	GO:0001942	3	0.0284519	1	11.2332	ENSSSCG00000012758, ENSSSCG00000004485, ENSSSCG00000006383
Duroc	positive regulation of protein acetylation	GO:1901985	2	0.0473472	1	41.1884	ENSSSCG00000002703, ENSSSCG00000011550
Duroc	transforming growth factor beta receptor signaling pathway	GO:0007179	3	0.0662601	1	7.06087	ENSSSCG00000005041, ENSSSCG00000003863, ENSSSCG00000015874
Duroc	mitophagy in response to mitochondrial depolarization	GO:0098779	4	0.0741876	1	4.06799	ENSSSCG00000025826, ENSSSCG00000004827, ENSSSCG00000013311, ENSSSCG00000025830
Duroc	smoothened signaling pathway	GO:0007224	3	0.076502	1	6.50343	ENSSSCG00000025826, ENSSSCG00000012758, ENSSSCG00000011941
Duroc	positive regulation of peptidyl-serine phosphorylation	GO:0033138	3	0.0908682	1	5.88406	ENSSSCG00000002703, ENSSSCG00000011550, ENSSSCG00000009565
Duroc	establishment or maintenance of epithelial cell apical/basal polarity	GO:0045197	2	0.0924682	1	20.5942	ENSSSCG00000009317, ENSSSCG00000006383
Landrace	small GTPase mediated signal transduction	GO:0007264	9	0.00126036	0.653628	4.22672	ENSSSCG00000011416, ENSSSCG00000008359, ENSSSCG00000026571, ENSSSCG00000011615, ENSSSCG00000027571, ENSSSCG00000022719, ENSSSCG00000000784, ENSSSCG00000008794, ENSSSCG00000000186
Landrace	peptidyl-serine phosphorylation	GO:0018105	6	0.00247586	0.653628	6.33138	ENSSSCG00000009370, ENSSSCG00000002506, ENSSSCG00000000784, ENSSSCG00000008495, ENSSSCG00000013732, ENSSSCG00000003256
Landrace	positive regulation of protein catabolic process	GO:0045732	4	0.00405456	0.713602	12.2105	ENSSSCG00000013481, ENSSSCG00000009370, ENSSSCG00000011615, ENSSSCG00000021461
Landrace	DNA ligation	GO:0006266	2	0.0230893	1	85.4737	ENSSSCG00000017473, ENSSSCG00000011001
Landrace	cellular protein localization	GO:0034613	3	0.0415492	1	9.15789	ENSSSCG00000003561, ENSSSCG00000000784, ENSSSCG00000025689
Landrace	phagosome acidification	GO:0090383	2	0.0456494	1	42.7368	ENSSSCG00000011615, ENSSSCG00000022719
Landrace	phagosome-lysosome fusion	GO:0090385	2	0.0676923	1	28.4912	ENSSSCG00000011615, ENSSSCG00000022719
Landrace	autophagy	GO:0006914	3	0.068463	1	6.9303	ENSSSCG00000008359, ENSSSCG00000024081, ENSSSCG00000009370
Landrace	smoothened signaling pathway	GO:0007224	3	0.0717333	1	6.74792	ENSSSCG00000013905, ENSSSCG00000027571, ENSSSCG00000029649
Landrace	retrograde transport, endosome to Golgi	GO:0042147	3	0.0717333	1	6.74792	ENSSSCG00000011615, ENSSSCG00000008274, ENSSSCG00000026239
Landrace	protection from non-homologous end joining at telomere	GO:0031848	2	0.0785236	1	24.4211	ENSSSCG00000006761, ENSSSCG00000011049
Landrace	negative regulation of viral entry into host cell	GO:0046597	2	0.0785236	1	24.4211	ENSSSCG00000011732, ENSSSCG00000011727
Landrace	phosphatidic acid biosynthetic process	GO:0006654	2	0.0785236	1	24.4211	ENSSSCG00000011297, ENSSSCG00000011750
Landrace	single strand break repair	GO:0000012	2	0.0785236	1	24.4211	ENSSSCG00000011001, ENSSSCG00000016179
Landrace	positive regulation of canonical Wnt signaling pathway	GO:0090263	3	0.0852972	1	6.10526	ENSSSCG00000000784, ENSSSCG00000025689, ENSSSCG00000026239
Landrace	positive regulation of exosomal secretion	GO:1903543	2	0.0892299	1	21.3684	ENSSSCG00000011615, ENSSSCG00000021461
Landrace	interstrand cross-link repair	GO:0036297	2	0.0998128	1	18.9942	ENSSSCG00000006761, ENSSSCG00000011049
Large White	protein homotetramerization	GO:0051289	3	0.0183422	1	14.1923	ENSSSCG00000010275, ENSSSCG00000003789, ENSSSCG00000010144
Large White	negative regulation of protein autophosphorylation	GO:0031953	2	0.0455664	1	42.5768	ENSSSCG00000003251, ENSSSCG00000003713
Large White	negative regulation of microtubule polymerization	GO:0031115	2	0.0529586	1	36.4944	ENSSSCG00000026257, ENSSSCG00000009203
Large White	regulation of cell proliferation	GO:0042127	4	0.0647162	1	4.29346	ENSSSCG00000002718, ENSSSCG00000001744, ENSSSCG00000008957, ENSSSCG00000021443
Large White	poly(A)+ mRNA export from nucleus	GO:0016973	2	0.0747972	1	25.5461	ENSSSCG00000012639, ENSSSCG00000005652
Large White	negative regulation of apoptotic signaling pathway	GO:2001234	2	0.089079	1	21.2884	ENSSSCG00000003352, ENSSSCG00000003789
