# Supplementary material for: Comparative Analyses of Sperm DNA Methylomes Among Three Commercial Pig Breeds Reveal Vital Hypomethylated Regions Associated With Spermatogenesis and Embryonic Development
Source: Front Genet. 2021 Oct 6;12:740036. doi: 10.3389/fgene.2021.740036 (PMC8527042; doi:10.3389/fgene.2021.740036)
Supplement: Supplementary file 4 [file Table6.XLSX]

## Sheet: Sheet1
Supplementary Table 6. DAVID-generated significantly enriched GO terms for genes with promoters covered by common HMRs in three species. "Count" indicates the number of genes for the correponding term; "P-value" indicates the P-value of Fisher's exact test; "Benjamini" indicates a corrected P-value using Benjamini and Hochberg FDR corrected method to detect the significant terms."Fold Enrichment"…
GO term	term ID	Count	P-Value	Benjamini	Fold Enrichment	Genes
positive regulation of transcription from RNA polymerase II promoter	GO:0045944	296	2.00306e-13	1.3753e-09	1.46903	ENSG00000149295, ENSG00000110944, ENSG00000125084, ENSG00000082701, ENSG00000114861, ENSG00000136535, ENSG00000154764, ENSG00000170577, ENSG00000143995, ENSG00000164330, ENSG00000188786, ENSG00000114062, ENSG00000164690, ENSG00000120075, ENSG00000032219, ENSG00000102401, ENSG00000090447, ENSG00000175592, ENSG00000127152, ENSG00000170345, ENSG00000118689, ENSG00000143867, ENSG00000102878, ENSG0000…
negative regulation of transcription from RNA polymerase II promoter	GO:0000122	218	3.00094e-10	1.03022e-06	1.47412	ENSG00000197256, ENSG00000114861, ENSG00000142784, ENSG00000036257, ENSG00000128917, ENSG00000164690, ENSG00000182568, ENSG00000106554, ENSG00000114739, ENSG00000108854, ENSG00000162714, ENSG00000113649, ENSG00000178860, ENSG00000109705, ENSG00000134363, ENSG00000151917, ENSG00000164463, ENSG00000173846, ENSG00000118689, ENSG00000143867, ENSG00000102878, ENSG00000121297, ENSG00000188779, ENSG0000…
axon guidance	GO:0007411	68	4.51489e-10	1.03331e-06	2.08219	ENSG00000149294, ENSG00000151490, ENSG00000143590, ENSG00000074047, ENSG00000133026, ENSG00000172238, ENSG00000185070, ENSG00000143434, ENSG00000164690, ENSG00000184144, ENSG00000100784, ENSG00000182168, ENSG00000165588, ENSG00000184349, ENSG00000153266, ENSG00000072832, ENSG00000092421, ENSG00000115904, ENSG00000134121, ENSG00000099250, ENSG00000006468, ENSG00000114251, ENSG00000187323, ENSG0000…
positive regulation of transcription, DNA-templated	GO:0045893	161	7.146e-09	1.22661e-05	1.52205	ENSG00000181104, ENSG00000196284, ENSG00000125084, ENSG00000113658, ENSG00000174136, ENSG00000138795, ENSG00000173207, ENSG00000154764, ENSG00000078043, ENSG00000174804, ENSG00000164690, ENSG00000100625, ENSG00000141052, ENSG00000141293, ENSG00000090447, ENSG00000072736, ENSG00000136826, ENSG00000175197, ENSG00000103044, ENSG00000128245, ENSG00000162714, ENSG00000152977, ENSG00000170345, ENSG0000…
positive regulation of neuron differentiation	GO:0045666	39	2.50169e-08	3.43532e-05	2.43433	ENSG00000113916, ENSG00000128652, ENSG00000179348, ENSG00000156466, ENSG00000244405, ENSG00000074047, ENSG00000177508, ENSG00000172238, ENSG00000119401, ENSG00000162670, ENSG00000167740, ENSG00000140262, ENSG00000274286, ENSG00000125845, ENSG00000008294, ENSG00000186462, ENSG00000125820, ENSG00000163623, ENSG00000109132, ENSG00000162992, ENSG00000108960, ENSG00000067560, ENSG00000153266, ENSG0000…
negative regulation of transcription, DNA-templated	GO:0045892	153	7.01513e-08	8.02764e-05	1.49279	ENSG00000196843, ENSG00000114861, ENSG00000138795, ENSG00000061455, ENSG00000100625, ENSG00000100105, ENSG00000166913, ENSG00000032219, ENSG00000090447, ENSG00000143355, ENSG00000153266, ENSG00000136826, ENSG00000175197, ENSG00000176165, ENSG00000108854, ENSG00000147140, ENSG00000004487, ENSG00000174306, ENSG00000133794, ENSG00000198728, ENSG00000103449, ENSG00000147421, ENSG00000121297, ENSG0000…
transcription from RNA polymerase II promoter	GO:0006366	154	2.75394e-07	0.000270122	1.46155	ENSG00000070444, ENSG00000196284, ENSG00000147274, ENSG00000178177, ENSG00000178573, ENSG00000136937, ENSG00000105516, ENSG00000067955, ENSG00000172238, ENSG00000138795, ENSG00000170577, ENSG00000164330, ENSG00000143995, ENSG00000163882, ENSG00000102804, ENSG00000188786, ENSG00000100625, ENSG00000141052, ENSG00000120075, ENSG00000032219, ENSG00000139083, ENSG00000090447, ENSG00000126456, ENSG0000…
homophilic cell adhesion via plasma membrane adhesion molecules	GO:0007156	61	3.20923e-07	0.000275432	1.87967	ENSG00000081818, ENSG00000107736, ENSG00000173482, ENSG00000162706, ENSG00000081853, ENSG00000081138, ENSG00000113211, ENSG00000243232, ENSG00000253767, ENSG00000136099, ENSG00000171815, ENSG00000253846, ENSG00000261934, ENSG00000184226, ENSG00000148600, ENSG00000150394, ENSG00000130202, ENSG00000113209, ENSG00000067445, ENSG00000140945, ENSG00000113248, ENSG00000196159, ENSG00000134762, ENSG0000…
palate development	GO:0060021	36	5.00082e-07	0.000381507	2.30621	ENSG00000107679, ENSG00000154342, ENSG00000138759, ENSG00000119042, ENSG00000150347, ENSG00000006377, ENSG00000138795, ENSG00000154764, ENSG00000137203, ENSG00000125629, ENSG00000148704, ENSG00000162496, ENSG00000182580, ENSG00000164690, ENSG00000124216, ENSG00000092969, ENSG00000106511, ENSG00000114739, ENSG00000115904, ENSG00000178860, ENSG00000139219, ENSG00000135111, ENSG00000135414, ENSG0000…
nervous system development	GO:0007399	94	1.36208e-06	0.000935204	1.59461	ENSG00000128872, ENSG00000066382, ENSG00000151892, ENSG00000081818, ENSG00000181541, ENSG00000150281, ENSG00000205683, ENSG00000112246, ENSG00000137941, ENSG00000139800, ENSG00000113532, ENSG00000171189, ENSG00000113211, ENSG00000138675, ENSG00000112640, ENSG00000243232, ENSG00000147955, ENSG00000168610, ENSG00000102924, ENSG00000036530, ENSG00000171617, ENSG00000100983, ENSG00000184349, ENSG0000…
dopaminergic neuron differentiation	GO:0071542	16	1.83129e-06	0.00114306	3.54084	ENSG00000107831, ENSG00000104332, ENSG00000112715, ENSG00000136944, ENSG00000145050, ENSG00000165409, ENSG00000107859, ENSG00000164690, ENSG00000163064, ENSG00000125798, ENSG00000185267, ENSG00000109132, ENSG00000162761, ENSG00000142700, ENSG00000165588, ENSG00000147655
cell cycle arrest	GO:0007050	53	5.2057e-06	0.00297853	1.83006	ENSG00000137707, ENSG00000178252, ENSG00000116688, ENSG00000139687, ENSG00000111276, ENSG00000162670, ENSG00000036257, ENSG00000178053, ENSG00000108984, ENSG00000168811, ENSG00000180447, ENSG00000167965, ENSG00000175197, ENSG00000164938, ENSG00000172167, ENSG00000007237, ENSG00000083750, ENSG00000168826, ENSG00000078725, ENSG00000163697, ENSG00000141564, ENSG00000105810, ENSG00000123080, ENSG0000…
Wnt signaling pathway	GO:0016055	65	8.30862e-06	0.00438823	1.69231	ENSG00000149295, ENSG00000151292, ENSG00000116729, ENSG00000125084, ENSG00000164093, ENSG00000082701, ENSG00000138795, ENSG00000115596, ENSG00000154764, ENSG00000140682, ENSG00000174804, ENSG00000036257, ENSG00000188064, ENSG00000168772, ENSG00000118518, ENSG00000162998, ENSG00000100387, ENSG00000175197, ENSG00000154310, ENSG00000134569, ENSG00000177374, ENSG00000113966, ENSG00000114019, ENSG0000…
embryonic digit morphogenesis	GO:0042733	27	1.19835e-05	0.00557548	2.34739	ENSG00000152661, ENSG00000074047, ENSG00000170178, ENSG00000154764, ENSG00000117298, ENSG00000164690, ENSG00000168014, ENSG00000128714, ENSG00000091436, ENSG00000144320, ENSG00000163501, ENSG00000134569, ENSG00000083307, ENSG00000135111, ENSG00000109906, ENSG00000171310, ENSG00000134323, ENSG00000005073, ENSG00000114251, ENSG00000143867, ENSG00000103449, ENSG00000052850, ENSG00000164107, ENSG0000…
metanephros development	GO:0001656	17	1.21806e-05	0.00557548	3.06545	ENSG00000107831, ENSG00000176692, ENSG00000115738, ENSG00000171791, ENSG00000164190, ENSG00000070193, ENSG00000177508, ENSG00000135414, ENSG00000005073, ENSG00000121039, ENSG00000168621, ENSG00000166147, ENSG00000117362, ENSG00000164690, ENSG00000185008, ENSG00000101144, ENSG00000164920
peptidyl-tyrosine phosphorylation	GO:0018108	55	1.52453e-05	0.0064012	1.75017	ENSG00000135605, ENSG00000111790, ENSG00000138675, ENSG00000173517, ENSG00000142186, ENSG00000142627, ENSG00000078579, ENSG00000070759, ENSG00000147475, ENSG00000108984, ENSG00000183317, ENSG00000135333, ENSG00000115661, ENSG00000169752, ENSG00000166483, ENSG00000115380, ENSG00000102755, ENSG00000102678, ENSG00000145242, ENSG00000124882, ENSG00000107831, ENSG00000156642, ENSG00000105976, ENSG0000…
chemical synaptic transmission	GO:0007268	78	1.58492e-05	0.0064012	1.58231	ENSG00000128310, ENSG00000081818, ENSG00000183729, ENSG00000148680, ENSG00000198822, ENSG00000197535, ENSG00000171189, ENSG00000152822, ENSG00000113211, ENSG00000067715, ENSG00000135643, ENSG00000115353, ENSG00000007168, ENSG00000165300, ENSG00000153707, ENSG00000102924, ENSG00000136099, ENSG00000145451, ENSG00000067191, ENSG00000106236, ENSG00000128683, ENSG00000184408, ENSG00000113209, ENSG0000…
osteoblast differentiation	GO:0001649	41	1.98588e-05	0.00757503	1.91937	ENSG00000157613, ENSG00000154342, ENSG00000152661, ENSG00000137809, ENSG00000108821, ENSG00000147274, ENSG00000111875, ENSG00000068885, ENSG00000197157, ENSG00000074047, ENSG00000167085, ENSG00000171223, ENSG00000067955, ENSG00000041982, ENSG00000138795, ENSG00000125845, ENSG00000142627, ENSG00000124216, ENSG00000160710, ENSG00000108588, ENSG00000147655, ENSG00000168779, ENSG00000104332, ENSG0000…
neuron migration	GO:0001764	41	2.57811e-05	0.00931646	1.90109	ENSG00000132478, ENSG00000162928, ENSG00000179348, ENSG00000152661, ENSG00000174013, ENSG00000140538, ENSG00000119042, ENSG00000196588, ENSG00000164093, ENSG00000133026, ENSG00000172238, ENSG00000187094, ENSG00000148704, ENSG00000007168, ENSG00000078674, ENSG00000184144, ENSG00000137261, ENSG00000133083, ENSG00000163623, ENSG00000072518, ENSG00000165606, ENSG00000109132, ENSG00000092421, ENSG0000…
response to drug	GO:0042493	93	3.36298e-05	0.0115451	1.48942	ENSG00000149295, ENSG00000108821, ENSG00000170370, ENSG00000173482, ENSG00000177000, ENSG00000169021, ENSG00000177606, ENSG00000171223, ENSG00000152669, ENSG00000164171, ENSG00000154767, ENSG00000135446, ENSG00000111276, ENSG00000120907, ENSG00000168610, ENSG00000157193, ENSG00000083720, ENSG00000021826, ENSG00000277893, ENSG00000162992, ENSG00000145730, ENSG00000108984, ENSG00000213341, ENSG0000…
negative regulation of neuron differentiation	GO:0045665	26	4.01911e-05	0.0131406	2.26045	ENSG00000115738, ENSG00000144619, ENSG00000175324, ENSG00000177508, ENSG00000159556, ENSG00000138136, ENSG00000143995, ENSG00000140382, ENSG00000184144, ENSG00000125820, ENSG00000101752, ENSG00000109132, ENSG00000153266, ENSG00000178764, ENSG00000172201, ENSG00000112333, ENSG00000179218, ENSG00000139352, ENSG00000118689, ENSG00000128829, ENSG00000007372, ENSG00000108576, ENSG00000101144, ENSG0000…
embryonic forelimb morphogenesis	GO:0035115	18	4.58096e-05	0.0140562	2.73862	ENSG00000103494, ENSG00000164190, ENSG00000135111, ENSG00000154764, ENSG00000137203, ENSG00000120149, ENSG00000005073, ENSG00000121039, ENSG00000143867, ENSG00000164690, ENSG00000163064, ENSG00000052850, ENSG00000156150, ENSG00000144320, ENSG00000143320, ENSG00000164920, ENSG00000147655, ENSG00000168779
inner ear development	GO:0048839	21	4.99358e-05	0.0140562	2.4937	ENSG00000112319, ENSG00000245848, ENSG00000164619, ENSG00000178573, ENSG00000105329, ENSG00000197324, ENSG00000111276, ENSG00000119699, ENSG00000145824, ENSG00000164690, ENSG00000125845, ENSG00000153291, ENSG00000109132, ENSG00000139292, ENSG00000162889, ENSG00000126778, ENSG00000140279, ENSG00000162992, ENSG00000181449, ENSG00000221869, ENSG00000092969
regulation of cell growth	GO:0001558	33	5.33461e-05	0.0140562	2.00832	ENSG00000104205, ENSG00000065675, ENSG00000099284, ENSG00000139687, ENSG00000112761, ENSG00000082397, ENSG00000117475, ENSG00000118515, ENSG00000120833, ENSG00000137142, ENSG00000149930, ENSG00000107175, ENSG00000141753, ENSG00000147654, ENSG00000185737, ENSG00000107821, ENSG00000114737, ENSG00000269858, ENSG00000111666, ENSG00000169495, ENSG00000140092, ENSG00000145349, ENSG00000142871, ENSG0000…
anterior/posterior pattern specification	GO:0009952	33	5.33461e-05	0.0140562	2.00832	ENSG00000106004, ENSG00000128652, ENSG00000106006, ENSG00000105997, ENSG00000170370, ENSG00000099942, ENSG00000179981, ENSG00000074047, ENSG00000118058, ENSG00000171843, ENSG00000204217, ENSG00000187553, ENSG00000121989, ENSG00000173917, ENSG00000120075, ENSG00000128714, ENSG00000163349, ENSG00000162992, ENSG00000114739, ENSG00000115507, ENSG00000198353, ENSG00000162738, ENSG00000099139, ENSG0000…
positive regulation of peptidyl-serine phosphorylation	GO:0033138	30	5.5275e-05	0.0140562	2.08657	ENSG00000154342, ENSG00000105974, ENSG00000026508, ENSG00000114209, ENSG00000140538, ENSG00000136158, ENSG00000082701, ENSG00000136810, ENSG00000116641, ENSG00000134072, ENSG00000185652, ENSG00000058668, ENSG00000143575, ENSG00000145335, ENSG00000183735, ENSG00000112715, ENSG00000171791, ENSG00000137936, ENSG00000148053, ENSG00000105329, ENSG00000156735, ENSG00000116670, ENSG00000114251, ENSG0000…
cellular response to retinoic acid	GO:0071300	30	5.5275e-05	0.0140562	2.08657	ENSG00000154342, ENSG00000108821, ENSG00000140538, ENSG00000198963, ENSG00000115317, ENSG00000041982, ENSG00000136997, ENSG00000115596, ENSG00000162670, ENSG00000005483, ENSG00000174804, ENSG00000188064, ENSG00000185499, ENSG00000165029, ENSG00000136826, ENSG00000155760, ENSG00000147162, ENSG00000198797, ENSG00000044524, ENSG00000176105, ENSG00000111186, ENSG00000003137, ENSG00000137693, ENSG0000…
neuron differentiation	GO:0030182	37	7.28179e-05	0.017856	1.89621	ENSG00000137707, ENSG00000154342, ENSG00000170370, ENSG00000115596, ENSG00000174804, ENSG00000170989, ENSG00000188064, ENSG00000153707, ENSG00000125968, ENSG00000142627, ENSG00000048052, ENSG00000184486, ENSG00000163349, ENSG00000101298, ENSG00000163785, ENSG00000053438, ENSG00000136944, ENSG00000155760, ENSG00000180340, ENSG00000148053, ENSG00000111186, ENSG00000178403, ENSG00000176887, ENSG0000…
embryonic skeletal system morphogenesis	GO:0048704	20	7.85272e-05	0.018592	2.49675	ENSG00000128652, ENSG00000106004, ENSG00000075711, ENSG00000106006, ENSG00000105997, ENSG00000133937, ENSG00000105429, ENSG00000119042, ENSG00000060718, ENSG00000111049, ENSG00000134853, ENSG00000176887, ENSG00000134323, ENSG00000173917, ENSG00000120075, ENSG00000052850, ENSG00000180318, ENSG00000126778, ENSG00000120068, ENSG00000164920
inner ear morphogenesis	GO:0042472	24	9.6535e-05	0.0220936	2.24707	ENSG00000179348, ENSG00000154342, ENSG00000181585, ENSG00000115507, ENSG00000125084, ENSG00000136158, ENSG00000152977, ENSG00000060718, ENSG00000139219, ENSG00000077782, ENSG00000006377, ENSG00000172238, ENSG00000112320, ENSG00000137203, ENSG00000125629, ENSG00000182040, ENSG00000204103, ENSG00000188620, ENSG00000100625, ENSG00000104290, ENSG00000102678, ENSG00000126778, ENSG00000188816, ENSG0000…
negative regulation of canonical Wnt signaling pathway	GO:0090090	55	0.000109336	0.0242161	1.6428	ENSG00000073711, ENSG00000151490, ENSG00000082701, ENSG00000138795, ENSG00000036257, ENSG00000125845, ENSG00000164690, ENSG00000162998, ENSG00000100387, ENSG00000183579, ENSG00000108344, ENSG00000104332, ENSG00000087191, ENSG00000175197, ENSG00000126067, ENSG00000134569, ENSG00000041357, ENSG00000111186, ENSG00000150907, ENSG00000118689, ENSG00000143106, ENSG00000114251, ENSG00000116670, ENSG0000…
positive regulation of cell cycle	GO:0045787	18	0.000123766	0.0265555	2.57752	ENSG00000175592, ENSG00000112333, ENSG00000135111, ENSG00000077782, ENSG00000179218, ENSG00000136997, ENSG00000135446, ENSG00000111276, ENSG00000132466, ENSG00000119401, ENSG00000139352, ENSG00000110092, ENSG00000164442, ENSG00000119508, ENSG00000153094, ENSG00000108576, ENSG00000257365, ENSG00000092969
positive regulation of gene expression	GO:0010628	80	0.000133043	0.027681	1.48661	ENSG00000152661, ENSG00000172071, ENSG00000167085, ENSG00000117139, ENSG00000138795, ENSG00000115596, ENSG00000173914, ENSG00000187098, ENSG00000168610, ENSG00000125845, ENSG00000128917, ENSG00000125968, ENSG00000185359, ENSG00000136826, ENSG00000112715, ENSG00000173531, ENSG00000176887, ENSG00000134323, ENSG00000163497, ENSG00000143867, ENSG00000165030, ENSG00000102678, ENSG00000185345, ENSG0000…
cell migration	GO:0016477	57	0.000139248	0.0281199	1.61345	ENSG00000000457, ENSG00000106004, ENSG00000106328, ENSG00000130635, ENSG00000162704, ENSG00000082701, ENSG00000173801, ENSG00000115355, ENSG00000149091, ENSG00000170577, ENSG00000036257, ENSG00000173517, ENSG00000183098, ENSG00000149930, ENSG00000142627, ENSG00000109079, ENSG00000168615, ENSG00000143398, ENSG00000168811, ENSG00000067560, ENSG00000156299, ENSG00000133639, ENSG00000198576, ENSG0000…
angiogenesis	GO:0001525	70	0.000148089	0.0290509	1.52828	ENSG00000107731, ENSG00000107338, ENSG00000172071, ENSG00000105997, ENSG00000138639, ENSG00000120708, ENSG00000187091, ENSG00000177606, ENSG00000005108, ENSG00000154764, ENSG00000171812, ENSG00000161381, ENSG00000143995, ENSG00000143878, ENSG00000128917, ENSG00000160691, ENSG00000125968, ENSG00000106511, ENSG00000112715, ENSG00000069667, ENSG00000111145, ENSG00000138448, ENSG00000173376, ENSG0000…
locomotory behavior	GO:0007626	33	0.000159713	0.0304607	1.91269	ENSG00000149295, ENSG00000162928, ENSG00000123360, ENSG00000107736, ENSG00000049860, ENSG00000132639, ENSG00000107859, ENSG00000244405, ENSG00000112367, ENSG00000152822, ENSG00000112320, ENSG00000143995, ENSG00000165704, ENSG00000165646, ENSG00000162951, ENSG00000153266, ENSG00000115808, ENSG00000172260, ENSG00000160716, ENSG00000188909, ENSG00000139910, ENSG00000157168, ENSG00000167191, ENSG0000…
dorsal/ventral pattern formation	GO:0009953	17	0.000195467	0.0350541	2.58647	ENSG00000134569, ENSG00000136944, ENSG00000139318, ENSG00000111087, ENSG00000154764, ENSG00000005073, ENSG00000164651, ENSG00000138002, ENSG00000169379, ENSG00000164161, ENSG00000164690, ENSG00000163064, ENSG00000173917, ENSG00000078401, ENSG00000185920, ENSG00000107872, ENSG00000125850
embryonic digestive tract morphogenesis	GO:0048557	12	0.000202144	0.0350541	3.24577	ENSG00000115738, ENSG00000118526, ENSG00000164690, ENSG00000164190, ENSG00000136630, ENSG00000070193, ENSG00000164093, ENSG00000134853, ENSG00000176887, ENSG00000170577, ENSG00000168779, ENSG00000125850
suckling behavior	GO:0001967	10	0.000204218	0.0350541	3.74512	ENSG00000276644, ENSG00000160714, ENSG00000122756, ENSG00000162928, ENSG00000115419, ENSG00000164107, ENSG00000187821, ENSG00000180914, ENSG00000152192, ENSG00000144357
spinal cord association neuron differentiation	GO:0021527	10	0.000204218	0.0350541	3.74512	ENSG00000139352, ENSG00000154342, ENSG00000169840, ENSG00000112139, ENSG00000143869, ENSG00000009709, ENSG00000125084, ENSG00000180613, ENSG00000143013, ENSG00000162367
skeletal system development	GO:0001501	47	0.000241241	0.040399	1.67027	ENSG00000198682, ENSG00000069011, ENSG00000172071, ENSG00000108821, ENSG00000111799, ENSG00000049860, ENSG00000074047, ENSG00000170178, ENSG00000006377, ENSG00000134575, ENSG00000174705, ENSG00000136110, ENSG00000125845, ENSG00000163064, ENSG00000164692, ENSG00000128714, ENSG00000142627, ENSG00000049089, ENSG00000070814, ENSG00000162998, ENSG00000141753, ENSG00000082293, ENSG00000155090, ENSG0000…
response to progesterone	GO:0032570	19	0.000285618	0.0466917	2.37191	ENSG00000105894, ENSG00000175592, ENSG00000125384, ENSG00000105974, ENSG00000105329, ENSG00000099338, ENSG00000137801, ENSG00000265972, ENSG00000170345, ENSG00000025434, ENSG00000004468, ENSG00000046604, ENSG00000119699, ENSG00000163288, ENSG00000125820, ENSG00000140526, ENSG00000180914, ENSG00000092969, ENSG00000125740
intracellular protein transport	GO:0006886	72	0.000304247	0.0485804	1.48535	ENSG00000065491, ENSG00000136738, ENSG00000106367, ENSG00000213983, ENSG00000135966, ENSG00000108424, ENSG00000113615, ENSG00000116729, ENSG00000175662, ENSG00000152061, ENSG00000105438, ENSG00000106803, ENSG00000129083, ENSG00000170011, ENSG00000196961, ENSG00000152700, ENSG00000198863, ENSG00000118873, ENSG00000122218, ENSG00000143878, ENSG00000169221, ENSG00000168818, ENSG00000255104, ENSG0000…
labyrinthine layer blood vessel development	GO:0060716	12	0.000391038	0.0596636	3.07494	ENSG00000142871, ENSG00000164683, ENSG00000071246, ENSG00000161714, ENSG00000135547, ENSG00000147383, ENSG00000163251, ENSG00000114315, ENSG00000187091, ENSG00000143494, ENSG00000171223, ENSG00000125850
regulation of smoothened signaling pathway	GO:0008589	12	0.000391038	0.0596636	3.07494	ENSG00000103494, ENSG00000106524, ENSG00000168014, ENSG00000069667, ENSG00000074047, ENSG00000113966, ENSG00000152977, ENSG00000070193, ENSG00000111087, ENSG00000165588, ENSG00000185920, ENSG00000180447
embryonic limb morphogenesis	GO:0030326	19	0.000420365	0.0616455	2.31261	ENSG00000107984, ENSG00000217236, ENSG00000138759, ENSG00000105429, ENSG00000077782, ENSG00000138795, ENSG00000006377, ENSG00000003137, ENSG00000005073, ENSG00000164651, ENSG00000164690, ENSG00000102977, ENSG00000102678, ENSG00000101115, ENSG00000121075, ENSG00000180318, ENSG00000101144, ENSG00000185920, ENSG00000092969
cell-cell adhesion	GO:0098609	80	0.000429431	0.0616455	1.43724	ENSG00000133789, ENSG00000002834, ENSG00000099942, ENSG00000115514, ENSG00000180370, ENSG00000214517, ENSG00000115677, ENSG00000065613, ENSG00000116489, ENSG00000132254, ENSG00000175866, ENSG00000197728, ENSG00000084733, ENSG00000082153, ENSG00000142186, ENSG00000138592, ENSG00000142627, ENSG00000166913, ENSG00000142864, ENSG00000162236, ENSG00000073921, ENSG00000175793, ENSG00000128283, ENSG0000…
commitment of neuronal cell to specific neuron type in forebrain	GO:0021902	7	0.000430962	0.0616455	4.86866	ENSG00000153266, ENSG00000139352, ENSG00000179348, ENSG00000127152, ENSG00000007372, ENSG00000119042, ENSG00000136535
positive regulation of cell differentiation	GO:0045597	18	0.000447967	0.0627703	2.36854	ENSG00000107831, ENSG00000112964, ENSG00000163508, ENSG00000177606, ENSG00000171223, ENSG00000169083, ENSG00000096384, ENSG00000142871, ENSG00000168621, ENSG00000170515, ENSG00000151615, ENSG00000102878, ENSG00000096968, ENSG00000165556, ENSG00000106331, ENSG00000162992, ENSG00000184557, ENSG00000181449
negative regulation of cell proliferation	GO:0008285	110	0.000459089	0.0630421	1.3524	ENSG00000149295, ENSG00000181104, ENSG00000070444, ENSG00000197256, ENSG00000120907, ENSG00000111077, ENSG00000213949, ENSG00000152104, ENSG00000189079, ENSG00000148926, ENSG00000128917, ENSG00000141052, ENSG00000090447, ENSG00000257365, ENSG00000094804, ENSG00000153266, ENSG00000136826, ENSG00000175592, ENSG00000127152, ENSG00000126062, ENSG00000163251, ENSG00000168826, ENSG00000101144, ENSG0000…
Notch signaling pathway	GO:0007219	40	0.000553047	0.0744553	1.69345	ENSG00000128652, ENSG00000176692, ENSG00000096872, ENSG00000135547, ENSG00000105810, ENSG00000196782, ENSG00000119185, ENSG00000172238, ENSG00000136997, ENSG00000110042, ENSG00000111276, ENSG00000184384, ENSG00000125845, ENSG00000128917, ENSG00000120053, ENSG00000101752, ENSG00000245848, ENSG00000213694, ENSG00000162736, ENSG00000105329, ENSG00000112378, ENSG00000114315, ENSG00000205155, ENSG0000…
circadian rhythm	GO:0007623	29	0.000586497	0.0774402	1.88255	ENSG00000148680, ENSG00000179388, ENSG00000140538, ENSG00000105516, ENSG00000177606, ENSG00000082701, ENSG00000171720, ENSG00000134852, ENSG00000135446, ENSG00000173914, ENSG00000125968, ENSG00000122254, ENSG00000163421, ENSG00000155090, ENSG00000179774, ENSG00000147140, ENSG00000148053, ENSG00000111602, ENSG00000118260, ENSG00000172201, ENSG00000138823, ENSG00000133794, ENSG00000119138, ENSG0000…
ephrin receptor signaling pathway	GO:0048013	32	0.000619097	0.0802023	1.81159	ENSG00000162704, ENSG00000140538, ENSG00000143590, ENSG00000169242, ENSG00000196961, ENSG00000116106, ENSG00000273079, ENSG00000205726, ENSG00000182580, ENSG00000145715, ENSG00000142627, ENSG00000108262, ENSG00000163466, ENSG00000161203, ENSG00000184349, ENSG00000067560, ENSG00000183317, ENSG00000162736, ENSG00000156299, ENSG00000205155, ENSG00000135333, ENSG00000196411, ENSG00000044524, ENSG0000…
ureteric bud development	GO:0001657	18	0.000656768	0.0835068	2.30621	ENSG00000104332, ENSG00000176692, ENSG00000184937, ENSG00000164619, ENSG00000105329, ENSG00000113658, ENSG00000112246, ENSG00000077782, ENSG00000137834, ENSG00000135414, ENSG00000143867, ENSG00000118526, ENSG00000103449, ENSG00000121691, ENSG00000126778, ENSG00000185008, ENSG00000101144, ENSG00000165731
positive regulation of ossification	GO:0045778	9	0.000697852	0.0856926	3.65149	ENSG00000204217, ENSG00000114251, ENSG00000125845, ENSG00000164190, ENSG00000006128, ENSG00000109906, ENSG00000183864, ENSG00000176887, ENSG00000092969
central nervous system development	GO:0007417	41	0.00069892	0.0856926	1.66346	ENSG00000148082, ENSG00000135503, ENSG00000176597, ENSG00000171189, ENSG00000172238, ENSG00000116983, ENSG00000113273, ENSG00000174607, ENSG00000061676, ENSG00000187553, ENSG00000164690, ENSG00000184144, ENSG00000133083, ENSG00000123124, ENSG00000107295, ENSG00000140600, ENSG00000145730, ENSG00000109158, ENSG00000239305, ENSG00000198198, ENSG00000130940, ENSG00000197587, ENSG00000139219, ENSG0000…
cellular response to hormone stimulus	GO:0032870	20	0.000778294	0.0937503	2.16385	ENSG00000150594, ENSG00000112964, ENSG00000198049, ENSG00000170145, ENSG00000177606, ENSG00000171223, ENSG00000170345, ENSG00000173757, ENSG00000166148, ENSG00000163453, ENSG00000168610, ENSG00000120833, ENSG00000120129, ENSG00000186188, ENSG00000180914, ENSG00000185008, ENSG00000106397, ENSG00000186867, ENSG00000125740, ENSG00000108443
regulation of transcription from RNA polymerase II promoter	GO:0006357	119	0.000878306	0.103973	1.31376	ENSG00000102241, ENSG00000196284, ENSG00000178177, ENSG00000178573, ENSG00000105516, ENSG00000067955, ENSG00000196843, ENSG00000114861, ENSG00000261221, ENSG00000188786, ENSG00000151923, ENSG00000186766, ENSG00000187855, ENSG00000032219, ENSG00000072736, ENSG00000124795, ENSG00000176165, ENSG00000175592, ENSG00000112715, ENSG00000105866, ENSG00000004487, ENSG00000170345, ENSG00000198218, ENSG0000…
negative regulation of transcription by competitive promoter binding	GO:0010944	8	0.00101799	0.118467	3.89493	ENSG00000276644, ENSG00000123095, ENSG00000116670, ENSG00000118260, ENSG00000185499, ENSG00000167085, ENSG00000137203, ENSG00000125850
protein dephosphorylation	GO:0006470	42	0.00103623	0.118579	1.62289	ENSG00000153233, ENSG00000075711, ENSG00000073711, ENSG00000110786, ENSG00000107758, ENSG00000151490, ENSG00000173482, ENSG00000139505, ENSG00000113575, ENSG00000112640, ENSG00000060656, ENSG00000111077, ENSG00000152104, ENSG00000111110, ENSG00000138032, ENSG00000141298, ENSG00000153707, ENSG00000127947, ENSG00000275052, ENSG00000088179, ENSG00000143079, ENSG00000070778, ENSG00000155367, ENSG0000…
cell fate commitment	GO:0045165	20	0.00107346	0.120825	2.11681	ENSG00000107831, ENSG00000135547, ENSG00000125084, ENSG00000136158, ENSG00000112333, ENSG00000111186, ENSG00000178568, ENSG00000115596, ENSG00000154764, ENSG00000132510, ENSG00000188064, ENSG00000114251, ENSG00000125845, ENSG00000143869, ENSG00000141448, ENSG00000057657, ENSG00000162367, ENSG00000181965, ENSG00000180447, ENSG00000140464
response to corticosterone	GO:0051412	11	0.00112376	0.123808	2.97529	ENSG00000110092, ENSG00000175592, ENSG00000166148, ENSG00000147571, ENSG00000143933, ENSG00000140538, ENSG00000170893, ENSG00000198668, ENSG00000170345, ENSG00000277586, ENSG00000125740
neuron projection development	GO:0031175	35	0.0011524	0.123808	1.70403	ENSG00000111737, ENSG00000149294, ENSG00000155256, ENSG00000158528, ENSG00000145050, ENSG00000173482, ENSG00000144619, ENSG00000020129, ENSG00000135441, ENSG00000196588, ENSG00000139687, ENSG00000116641, ENSG00000169760, ENSG00000103657, ENSG00000104164, ENSG00000163785, ENSG00000141433, ENSG00000196072, ENSG00000077549, ENSG00000078018, ENSG00000091136, ENSG00000159388, ENSG00000066777, ENSG0000…
cellular response to fibroblast growth factor stimulus	GO:0044344	15	0.00117208	0.123808	2.43433	ENSG00000104332, ENSG00000096401, ENSG00000108821, ENSG00000026508, ENSG00000179388, ENSG00000119185, ENSG00000117139, ENSG00000133059, ENSG00000136997, ENSG00000128917, ENSG00000021826, ENSG00000185650, ENSG00000019549, ENSG00000128016, ENSG00000145335
protein localization to nucleus	GO:0034504	15	0.00117208	0.123808	2.43433	ENSG00000108821, ENSG00000064687, ENSG00000109906, ENSG00000197579, ENSG00000179218, ENSG00000171566, ENSG00000171016, ENSG00000115020, ENSG00000143337, ENSG00000205423, ENSG00000164690, ENSG00000100625, ENSG00000126778, ENSG00000125398, ENSG00000101144
positive regulation of cell proliferation	GO:0008284	124	0.00123009	0.127966	1.29552	ENSG00000181104, ENSG00000105997, ENSG00000099942, ENSG00000125084, ENSG00000150281, ENSG00000067836, ENSG00000138795, ENSG00000138675, ENSG00000135446, ENSG00000233718, ENSG00000148926, ENSG00000036257, ENSG00000164690, ENSG00000151923, ENSG00000141052, ENSG00000078579, ENSG00000175592, ENSG00000180543, ENSG00000112715, ENSG00000180660, ENSG00000069345, ENSG00000171791, ENSG00000169594, ENSG0000…
camera-type eye development	GO:0043010	18	0.00133028	0.136324	2.1909	ENSG00000134438, ENSG00000103494, ENSG00000176692, ENSG00000184937, ENSG00000128573, ENSG00000181541, ENSG00000180660, ENSG00000083307, ENSG00000111049, ENSG00000164093, ENSG00000115159, ENSG00000148704, ENSG00000166147, ENSG00000164690, ENSG00000102878, ENSG00000115380, ENSG00000148339, ENSG00000140465
heart development	GO:0007507	56	0.00140164	0.141524	1.48986	ENSG00000096872, ENSG00000179348, ENSG00000184937, ENSG00000152661, ENSG00000160602, ENSG00000105877, ENSG00000099942, ENSG00000074047, ENSG00000122735, ENSG00000148926, ENSG00000117298, ENSG00000203867, ENSG00000125845, ENSG00000160691, ENSG00000164690, ENSG00000083720, ENSG00000084774, ENSG00000125968, ENSG00000121361, ENSG00000145730, ENSG00000168779, ENSG00000114739, ENSG00000099139, ENSG0000…
positive regulation of fat cell differentiation	GO:0045600	20	0.00145907	0.145188	2.07177	ENSG00000104332, ENSG00000245848, ENSG00000115738, ENSG00000048540, ENSG00000184828, ENSG00000118260, ENSG00000156076, ENSG00000109906, ENSG00000111186, ENSG00000174705, ENSG00000125845, ENSG00000087884, ENSG00000185650, ENSG00000130529, ENSG00000147246, ENSG00000162998, ENSG00000019549, ENSG00000104375, ENSG00000128016, ENSG00000145423
negative regulation of neuron apoptotic process	GO:0043524	43	0.00148717	0.145871	1.586	ENSG00000107831, ENSG00000181104, ENSG00000107731, ENSG00000176697, ENSG00000177606, ENSG00000134259, ENSG00000122756, ENSG00000205726, ENSG00000171956, ENSG00000008196, ENSG00000100625, ENSG00000145715, ENSG00000162490, ENSG00000119508, ENSG00000008197, ENSG00000163064, ENSG00000078579, ENSG00000185652, ENSG00000096968, ENSG00000126778, ENSG00000145335, ENSG00000074317, ENSG00000135439, ENSG0000…
positive regulation of fibroblast proliferation	GO:0048146	22	0.0015096	0.145985	1.98353	ENSG00000075426, ENSG00000105810, ENSG00000105329, ENSG00000125084, ENSG00000070193, ENSG00000177606, ENSG00000168283, ENSG00000115414, ENSG00000136997, ENSG00000134853, ENSG00000174405, ENSG00000135446, ENSG00000170962, ENSG00000114251, ENSG00000062650, ENSG00000100311, ENSG00000145386, ENSG00000108175, ENSG00000257365, ENSG00000124882, ENSG00000140464, ENSG00000094804
MAPK cascade	GO:0000165	75	0.00166694	0.157635	1.3937	ENSG00000149294, ENSG00000148082, ENSG00000151892, ENSG00000198668, ENSG00000138675, ENSG00000036257, ENSG00000160691, ENSG00000166913, ENSG00000078579, ENSG00000100387, ENSG00000108984, ENSG00000108344, ENSG00000087191, ENSG00000126067, ENSG00000115904, ENSG00000114738, ENSG00000111344, ENSG00000041357, ENSG00000171951, ENSG00000143106, ENSG00000168621, ENSG00000169752, ENSG00000058335, ENSG0000…
somatic stem cell population maintenance	GO:0035019	25	0.00167599	0.157635	1.87256	ENSG00000179348, ENSG00000105258, ENSG00000154764, ENSG00000168610, ENSG00000163882, ENSG00000101115, ENSG00000155090, ENSG00000104332, ENSG00000136826, ENSG00000157404, ENSG00000178764, ENSG00000162738, ENSG00000114315, ENSG00000070193, ENSG00000112333, ENSG00000174405, ENSG00000198728, ENSG00000137693, ENSG00000103449, ENSG00000141646, ENSG00000125398, ENSG00000165556, ENSG00000181449, ENSG0000…
midbrain development	GO:0030901	15	0.00173711	0.161175	2.3558	ENSG00000116729, ENSG00000115507, ENSG00000107859, ENSG00000125084, ENSG00000114315, ENSG00000111783, ENSG00000173673, ENSG00000077782, ENSG00000116750, ENSG00000171956, ENSG00000164690, ENSG00000143869, ENSG00000163064, ENSG00000165588, ENSG00000108773
retrograde transport, endosome to Golgi	GO:0042147	26	0.00184258	0.163164	1.83457	ENSG00000106367, ENSG00000028528, ENSG00000135823, ENSG00000262633, ENSG00000082805, ENSG00000151532, ENSG00000154917, ENSG00000205302, ENSG00000008294, ENSG00000089006, ENSG00000169221, ENSG00000100568, ENSG00000108587, ENSG00000162236, ENSG00000107036, ENSG00000177951, ENSG00000123570, ENSG00000069329, ENSG00000131374, ENSG00000004766, ENSG00000115020, ENSG00000117280, ENSG00000108433, ENSG0000…
embryonic hindlimb morphogenesis	GO:0035116	14	0.00185359	0.163164	2.43433	ENSG00000107831, ENSG00000103494, ENSG00000069011, ENSG00000135111, ENSG00000109906, ENSG00000164093, ENSG00000154764, ENSG00000120149, ENSG00000143867, ENSG00000164690, ENSG00000052850, ENSG00000156150, ENSG00000164920, ENSG00000147655
positive regulation of DNA binding	GO:0043388	14	0.00185359	0.163164	2.43433	ENSG00000114315, ENSG00000153879, ENSG00000198668, ENSG00000164093, ENSG00000164171, ENSG00000136997, ENSG00000136810, ENSG00000137265, ENSG00000143933, ENSG00000141052, ENSG00000185345, ENSG00000096968, ENSG00000189403, ENSG00000164104
patterning of blood vessels	GO:0001569	14	0.00185359	0.163164	2.43433	ENSG00000107831, ENSG00000112715, ENSG00000176692, ENSG00000170381, ENSG00000004399, ENSG00000164093, ENSG00000138795, ENSG00000099250, ENSG00000164690, ENSG00000128917, ENSG00000078401, ENSG00000120063, ENSG00000162775, ENSG00000145423
hair follicle development	GO:0001942	17	0.00205683	0.178762	2.17808	ENSG00000107984, ENSG00000134569, ENSG00000135503, ENSG00000125285, ENSG00000115904, ENSG00000175893, ENSG00000162738, ENSG00000147383, ENSG00000154856, ENSG00000156535, ENSG00000198728, ENSG00000104290, ENSG00000052850, ENSG00000139292, ENSG00000125398, ENSG00000122641, ENSG00000092969
brain development	GO:0007420	57	0.00208336	0.178804	1.4606	ENSG00000176597, ENSG00000198026, ENSG00000134198, ENSG00000067836, ENSG00000067715, ENSG00000136535, ENSG00000168092, ENSG00000144724, ENSG00000188620, ENSG00000168014, ENSG00000114062, ENSG00000083720, ENSG00000163482, ENSG00000125968, ENSG00000123983, ENSG00000182168, ENSG00000142700, ENSG00000053438, ENSG00000176165, ENSG00000109944, ENSG00000113966, ENSG00000152977, ENSG00000135333, ENSG0000…
positive regulation of positive chemotaxis	GO:0050927	8	0.00230265	0.195185	3.54084	ENSG00000112715, ENSG00000170989, ENSG00000140538, ENSG00000164251, ENSG00000140945, ENSG00000128052, ENSG00000117525, ENSG00000164171
response to wounding	GO:0009611	24	0.00245876	0.205258	1.85473	ENSG00000181104, ENSG00000071246, ENSG00000110436, ENSG00000105329, ENSG00000125084, ENSG00000041982, ENSG00000115414, ENSG00000111087, ENSG00000099250, ENSG00000136997, ENSG00000065559, ENSG00000148926, ENSG00000159184, ENSG00000007372, ENSG00000185650, ENSG00000079215, ENSG00000151914, ENSG00000140526, ENSG00000100311, ENSG00000181449, ENSG00000092969, ENSG00000140465, ENSG00000128016, ENSG0000…
membrane organization	GO:0061024	15	0.00251084	0.205258	2.28218	ENSG00000108823, ENSG00000128245, ENSG00000127990, ENSG00000116906, ENSG00000261832, ENSG00000065882, ENSG00000175793, ENSG00000136111, ENSG00000113441, ENSG00000115355, ENSG00000084733, ENSG00000185053, ENSG00000166913, ENSG00000087253, ENSG00000163069
branching involved in ureteric bud morphogenesis	GO:0001658	18	0.00251116	0.205258	2.08657	ENSG00000107831, ENSG00000184937, ENSG00000075711, ENSG00000171791, ENSG00000125084, ENSG00000196159, ENSG00000136997, ENSG00000115596, ENSG00000005073, ENSG00000168621, ENSG00000118526, ENSG00000164690, ENSG00000125845, ENSG00000103449, ENSG00000141646, ENSG00000126778, ENSG00000125398, ENSG00000185920
negative regulation of epithelial cell proliferation	GO:0050680	22	0.00255871	0.206684	1.91269	ENSG00000105894, ENSG00000104332, ENSG00000075711, ENSG00000096872, ENSG00000105810, ENSG00000105329, ENSG00000068885, ENSG00000114446, ENSG00000136327, ENSG00000170873, ENSG00000171444, ENSG00000139687, ENSG00000169083, ENSG00000138002, ENSG00000114251, ENSG00000007372, ENSG00000125398, ENSG00000181449, ENSG00000185920, ENSG00000124882, ENSG00000092969, ENSG00000145423
positive regulation of canonical Wnt signaling pathway	GO:0090263	39	0.00266761	0.212975	1.58231	ENSG00000154342, ENSG00000073711, ENSG00000105974, ENSG00000108821, ENSG00000116729, ENSG00000125084, ENSG00000205220, ENSG00000158941, ENSG00000173801, ENSG00000154764, ENSG00000100804, ENSG00000118518, ENSG00000100764, ENSG00000130529, ENSG00000147655, ENSG00000108344, ENSG00000087191, ENSG00000104332, ENSG00000126067, ENSG00000108854, ENSG00000069329, ENSG00000070193, ENSG00000104517, ENSG0000…
positive regulation of cell migration	GO:0030335	55	0.00273647	0.215961	1.45531	ENSG00000153993, ENSG00000181104, ENSG00000108821, ENSG00000138795, ENSG00000119401, ENSG00000143434, ENSG00000125845, ENSG00000008294, ENSG00000164251, ENSG00000107175, ENSG00000103496, ENSG00000112715, ENSG00000150594, ENSG00000156299, ENSG00000170381, ENSG00000091136, ENSG00000140945, ENSG00000103888, ENSG00000138448, ENSG00000117525, ENSG00000111186, ENSG00000137872, ENSG00000079691, ENSG0000…
Wnt signaling pathway, calcium modulating pathway	GO:0007223	17	0.00283127	0.219719	2.12224	ENSG00000107758, ENSG00000155363, ENSG00000180340, ENSG00000198668, ENSG00000126070, ENSG00000131196, ENSG00000138795, ENSG00000174804, ENSG00000114251, ENSG00000148737, ENSG00000143933, ENSG00000087258, ENSG00000104290, ENSG00000163251, ENSG00000078687, ENSG00000100354, ENSG00000087095
negative regulation of intrinsic apoptotic signaling pathway in response to DNA damage	GO:1902230	9	0.00284809	0.219719	3.12985	ENSG00000170242, ENSG00000171552, ENSG00000124216, ENSG00000107562, ENSG00000158941, ENSG00000148985, ENSG00000019549, ENSG00000145423, ENSG00000119401
negative regulation of anoikis	GO:2000811	10	0.00310925	0.233818	2.86392	ENSG00000161638, ENSG00000105974, ENSG00000196781, ENSG00000148053, ENSG00000171791, ENSG00000121879, ENSG00000143384, ENSG00000171552, ENSG00000004799, ENSG00000019549
regulation of insulin secretion involved in cellular response to glucose stimulus	GO:0061178	10	0.00310925	0.233818	2.86392	ENSG00000156299, ENSG00000166263, ENSG00000118418, ENSG00000125798, ENSG00000145242, ENSG00000149577, ENSG00000147642, ENSG00000171132, ENSG00000126368, ENSG00000184349
potassium ion transmembrane transport	GO:0071805	39	0.00313301	0.233818	1.56924	ENSG00000080709, ENSG00000156486, ENSG00000115616, ENSG00000139505, ENSG00000158445, ENSG00000135643, ENSG00000170745, ENSG00000164794, ENSG00000184261, ENSG00000123700, ENSG00000146828, ENSG00000162975, ENSG00000169427, ENSG00000026559, ENSG00000124140, ENSG00000156113, ENSG00000184408, ENSG00000135519, ENSG00000152315, ENSG00000168263, ENSG00000175538, ENSG00000111262, ENSG00000198515, ENSG0000…
synapse assembly	GO:0007416	23	0.00359451	0.265375	1.83572	ENSG00000149295, ENSG00000107742, ENSG00000154342, ENSG00000081818, ENSG00000116906, ENSG00000176697, ENSG00000113209, ENSG00000004399, ENSG00000157168, ENSG00000113211, ENSG00000154764, ENSG00000197959, ENSG00000186472, ENSG00000114251, ENSG00000150625, ENSG00000157240, ENSG00000163251, ENSG00000169760, ENSG00000117280, ENSG00000152192, ENSG00000091129, ENSG00000163785, ENSG00000162105
peptidyl-tyrosine dephosphorylation	GO:0035335	33	0.00391251	0.28578	1.62289	ENSG00000153233, ENSG00000110786, ENSG00000151490, ENSG00000173482, ENSG00000139505, ENSG00000158402, ENSG00000060656, ENSG00000152104, ENSG00000154127, ENSG00000120875, ENSG00000141298, ENSG00000158161, ENSG00000144724, ENSG00000153707, ENSG00000167065, ENSG00000189037, ENSG00000127947, ENSG00000088179, ENSG00000149599, ENSG00000162999, ENSG00000070778, ENSG00000184207, ENSG00000112319, ENSG0000…
smoothened signaling pathway	GO:0007224	25	0.00415393	0.30022	1.76401	ENSG00000068885, ENSG00000074047, ENSG00000116747, ENSG00000114446, ENSG00000164690, ENSG00000125820, ENSG00000163623, ENSG00000163349, ENSG00000140323, ENSG00000163501, ENSG00000128881, ENSG00000147383, ENSG00000114315, ENSG00000111087, ENSG00000081870, ENSG00000064309, ENSG00000138002, ENSG00000169379, ENSG00000144857, ENSG00000164161, ENSG00000007372, ENSG00000109083, ENSG00000168385, ENSG0000…
T cell differentiation in thymus	GO:0033077	13	0.00430951	0.305042	2.34417	ENSG00000155760, ENSG00000105810, ENSG00000171791, ENSG00000127152, ENSG00000125084, ENSG00000174405, ENSG00000173757, ENSG00000204103, ENSG00000164690, ENSG00000185650, ENSG00000126804, ENSG00000163251, ENSG00000101882
odontogenesis	GO:0042476	13	0.00430951	0.305042	2.34417	ENSG00000107831, ENSG00000091136, ENSG00000164093, ENSG00000197535, ENSG00000119699, ENSG00000198807, ENSG00000143867, ENSG00000164692, ENSG00000145730, ENSG00000164920, ENSG00000122641, ENSG00000092969, ENSG00000143367
post-embryonic development	GO:0009791	26	0.00439747	0.308092	1.73404	ENSG00000107679, ENSG00000128573, ENSG00000150347, ENSG00000117139, ENSG00000118058, ENSG00000163482, ENSG00000057657, ENSG00000108588, ENSG00000165646, ENSG00000135638, ENSG00000114739, ENSG00000198198, ENSG00000144290, ENSG00000171791, ENSG00000204120, ENSG00000150995, ENSG00000171310, ENSG00000171016, ENSG00000136381, ENSG00000169432, ENSG00000163273, ENSG00000187821, ENSG00000052850, ENSG0000…
signal transduction by protein phosphorylation	GO:0023014	18	0.00445686	0.309099	1.99172	ENSG00000072786, ENSG00000114739, ENSG00000134602, ENSG00000135503, ENSG00000092445, ENSG00000135519, ENSG00000130669, ENSG00000128052, ENSG00000180370, ENSG00000065613, ENSG00000204217, ENSG00000089558, ENSG00000123612, ENSG00000121989, ENSG00000183960, ENSG00000092969, ENSG00000104375, ENSG00000102572
central nervous system neuron development	GO:0021954	8	0.00454937	0.309267	3.24577	ENSG00000139352, ENSG00000179348, ENSG00000163288, ENSG00000148053, ENSG00000078018, ENSG00000159388, ENSG00000165704, ENSG00000122585
lens morphogenesis in camera-type eye	GO:0002089	8	0.00454937	0.309267	3.24577	ENSG00000143995, ENSG00000164442, ENSG00000177707, ENSG00000137936, ENSG00000107859, ENSG00000196116, ENSG00000110400, ENSG00000176887
associative learning	GO:0008306	12	0.00466196	0.310767	2.43433	ENSG00000154146, ENSG00000149295, ENSG00000106236, ENSG00000163794, ENSG00000169676, ENSG00000147571, ENSG00000261832, ENSG00000132639, ENSG00000160716, ENSG00000159388, ENSG00000110881, ENSG00000006128
positive regulation of erythrocyte differentiation	GO:0045648	12	0.00466196	0.310767	2.43433	ENSG00000179348, ENSG00000118689, ENSG00000143437, ENSG00000135503, ENSG00000115738, ENSG00000112305, ENSG00000121989, ENSG00000004487, ENSG00000173757, ENSG00000164104, ENSG00000162367, ENSG00000122641
negative regulation of mRNA splicing, via spliceosome	GO:0048025	11	0.00494532	0.326486	2.55025	ENSG00000126254, ENSG00000100813, ENSG00000147274, ENSG00000116350, ENSG00000063244, ENSG00000101489, ENSG00000061936, ENSG00000115875, ENSG00000188529, ENSG00000205937, ENSG00000122566
intracellular signal transduction	GO:0035556	105	0.00568631	0.371831	1.26851	ENSG00000149295, ENSG00000135605, ENSG00000099942, ENSG00000082701, ENSG00000120907, ENSG00000111077, ENSG00000166510, ENSG00000138031, ENSG00000144681, ENSG00000142149, ENSG00000114737, ENSG00000178188, ENSG00000111344, ENSG00000137878, ENSG00000171951, ENSG00000115020, ENSG00000140350, ENSG00000169752, ENSG00000058335, ENSG00000120129, ENSG00000104375, ENSG00000102780, ENSG00000155792, ENSG0000…
potassium ion transport	GO:0006813	28	0.00579963	0.375663	1.66247	ENSG00000069431, ENSG00000080709, ENSG00000156486, ENSG00000162989, ENSG00000111276, ENSG00000135643, ENSG00000170745, ENSG00000164794, ENSG00000123700, ENSG00000162975, ENSG00000143153, ENSG00000121361, ENSG00000169427, ENSG00000026559, ENSG00000156113, ENSG00000135519, ENSG00000111262, ENSG00000155886, ENSG00000170049, ENSG00000120049, ENSG00000089558, ENSG00000177807, ENSG00000184156, ENSG0000…
kidney development	GO:0001822	29	0.00597499	0.383405	1.64176	ENSG00000103494, ENSG00000184937, ENSG00000049883, ENSG00000074047, ENSG00000150347, ENSG00000111077, ENSG00000137203, ENSG00000170577, ENSG00000170348, ENSG00000008196, ENSG00000153094, ENSG00000121361, ENSG00000126778, ENSG00000092969, ENSG00000112715, ENSG00000114739, ENSG00000134569, ENSG00000099139, ENSG00000170961, ENSG00000171016, ENSG00000154734, ENSG00000176887, ENSG00000172818, ENSG0000…
vasculogenesis	GO:0001570	21	0.00607828	0.386421	1.82575	ENSG00000112715, ENSG00000184937, ENSG00000135547, ENSG00000105974, ENSG00000148053, ENSG00000105329, ENSG00000128052, ENSG00000171223, ENSG00000164093, ENSG00000170961, ENSG00000148926, ENSG00000174804, ENSG00000164442, ENSG00000137693, ENSG00000145715, ENSG00000164690, ENSG00000141052, ENSG00000185650, ENSG00000142627, ENSG00000108175, ENSG00000169946
microtubule cytoskeleton organization	GO:0000226	25	0.0062488	0.393617	1.71432	ENSG00000170390, ENSG00000135525, ENSG00000131462, ENSG00000116641, ENSG00000007168, ENSG00000184144, ENSG00000072518, ENSG00000092020, ENSG00000131711, ENSG00000072832, ENSG00000114999, ENSG00000112659, ENSG00000078018, ENSG00000074054, ENSG00000171533, ENSG00000151422, ENSG00000116871, ENSG00000139354, ENSG00000166483, ENSG00000143924, ENSG00000151914, ENSG00000141380, ENSG00000180834, ENSG0000…
negative regulation of fat cell differentiation	GO:0045599	17	0.00670118	0.418275	1.97065	ENSG00000175197, ENSG00000071575, ENSG00000179348, ENSG00000154342, ENSG00000197594, ENSG00000069667, ENSG00000180011, ENSG00000105329, ENSG00000125084, ENSG00000172201, ENSG00000133794, ENSG00000120149, ENSG00000150907, ENSG00000114251, ENSG00000079102, ENSG00000169946, ENSG00000101384
extracellular matrix organization	GO:0030198	56	0.00700457	0.433273	1.39105	ENSG00000108821, ENSG00000130635, ENSG00000120708, ENSG00000060718, ENSG00000164171, ENSG00000116962, ENSG00000213949, ENSG00000154721, ENSG00000171812, ENSG00000115232, ENSG00000164692, ENSG00000049089, ENSG00000091136, ENSG00000197565, ENSG00000138448, ENSG00000139219, ENSG00000173376, ENSG00000086619, ENSG00000038427, ENSG00000113083, ENSG00000143382, ENSG00000145681, ENSG00000163697, ENSG0000…
cerebral cortex neuron differentiation	GO:0021895	7	0.00728155	0.435403	3.40806	ENSG00000135638, ENSG00000007168, ENSG00000163508, ENSG00000198026, ENSG00000172201, ENSG00000112333, ENSG00000165704
positive regulation of cell size	GO:0045793	7	0.00728155	0.435403	3.40806	ENSG00000184838, ENSG00000170615, ENSG00000078401, ENSG00000004487, ENSG00000135446, ENSG00000165731, ENSG00000096384
ER overload response	GO:0006983	7	0.00728155	0.435403	3.40806	ENSG00000175197, ENSG00000172071, ENSG00000044574, ENSG00000143183, ENSG00000082701, ENSG00000108588, ENSG00000141510
negative regulation of DNA endoreduplication	GO:0032876	5	0.00741949	0.435403	4.86866	ENSG00000072501, ENSG00000108055, ENSG00000109670, ENSG00000101972, ENSG00000020922
organ formation	GO:0048645	5	0.00741949	0.435403	4.86866	ENSG00000105997, ENSG00000164690, ENSG00000109705, ENSG00000141448, ENSG00000169083
cartilage development involved in endochondral bone morphogenesis	GO:0060351	5	0.00741949	0.435403	4.86866	ENSG00000005073, ENSG00000108821, ENSG00000112964, ENSG00000139219, ENSG00000168779
outflow tract morphogenesis	GO:0003151	18	0.00749138	0.435896	1.90513	ENSG00000112715, ENSG00000135547, ENSG00000180340, ENSG00000164190, ENSG00000114315, ENSG00000004399, ENSG00000177606, ENSG00000135111, ENSG00000176887, ENSG00000204217, ENSG00000164442, ENSG00000162496, ENSG00000157240, ENSG00000164129, ENSG00000185149, ENSG00000126778, ENSG00000164128, ENSG00000145423
mesoderm development	GO:0007498	14	0.00756629	0.436556	2.13004	ENSG00000112715, ENSG00000176692, ENSG00000114739, ENSG00000161405, ENSG00000177508, ENSG00000135414, ENSG00000113575, ENSG00000172818, ENSG00000121989, ENSG00000182197, ENSG00000096968, ENSG00000152192, ENSG00000141646, ENSG00000185811
chondrocyte differentiation	GO:0002062	16	0.00771449	0.441397	1.9974	ENSG00000105329, ENSG00000074047, ENSG00000068885, ENSG00000120708, ENSG00000139219, ENSG00000077782, ENSG00000111186, ENSG00000154764, ENSG00000170577, ENSG00000143867, ENSG00000248592, ENSG00000125845, ENSG00000102678, ENSG00000182158, ENSG00000164920, ENSG00000120451
retinal ganglion cell axon guidance	GO:0031290	10	0.00793593	0.450315	2.56245	ENSG00000182580, ENSG00000151615, ENSG00000173482, ENSG00000135333, ENSG00000091129, ENSG00000185008, ENSG00000099250, ENSG00000159556, ENSG00000170017, ENSG00000184349
neural crest cell development	GO:0014032	8	0.00812136	0.45706	2.9961	ENSG00000176692, ENSG00000121039, ENSG00000187553, ENSG00000078401, ENSG00000157168, ENSG00000125398, ENSG00000176887, ENSG00000019549
positive regulation of phosphatidylinositol 3-kinase signaling	GO:0014068	23	0.00847636	0.470744	1.72276	ENSG00000157404, ENSG00000181104, ENSG00000107731, ENSG00000135439, ENSG00000126264, ENSG00000148053, ENSG00000128052, ENSG00000157168, ENSG00000077782, ENSG00000178568, ENSG00000134853, ENSG00000170962, ENSG00000114062, ENSG00000164251, ENSG00000102755, ENSG00000000938, ENSG00000096968, ENSG00000121691, ENSG00000100311, ENSG00000186654, ENSG00000125398, ENSG00000143575, ENSG00000092969
protein homooligomerization	GO:0051260	51	0.0085548	0.470744	1.40283	ENSG00000172071, ENSG00000147274, ENSG00000107815, ENSG00000178695, ENSG00000158445, ENSG00000067715, ENSG00000166037, ENSG00000008294, ENSG00000145451, ENSG00000109079, ENSG00000145730, ENSG00000013016, ENSG00000184408, ENSG00000197043, ENSG00000130724, ENSG00000168263, ENSG00000111262, ENSG00000047932, ENSG00000174943, ENSG00000145888, ENSG00000158270, ENSG00000168301, ENSG00000100379, ENSG0000…
Wnt signaling pathway, planar cell polarity pathway	GO:0060071	30	0.0085702	0.470744	1.58761	ENSG00000125084, ENSG00000205220, ENSG00000196961, ENSG00000100804, ENSG00000174804, ENSG00000183098, ENSG00000100764, ENSG00000102981, ENSG00000183579, ENSG00000108344, ENSG00000161203, ENSG00000067560, ENSG00000087191, ENSG00000126067, ENSG00000108854, ENSG00000155760, ENSG00000156299, ENSG00000180340, ENSG00000041357, ENSG00000154611, ENSG00000143106, ENSG00000114251, ENSG00000157240, ENSG0000…
thymus development	GO:0048538	17	0.0086754	0.472741	1.92482	ENSG00000105997, ENSG00000171791, ENSG00000099942, ENSG00000127152, ENSG00000114315, ENSG00000070193, ENSG00000164442, ENSG00000204103, ENSG00000182580, ENSG00000164690, ENSG00000100625, ENSG00000126804, ENSG00000164107, ENSG00000153094, ENSG00000008083, ENSG00000126778, ENSG00000143013
cell proliferation	GO:0008283	95	0.00942465	0.509525	1.26372	ENSG00000074047, ENSG00000150281, ENSG00000120708, ENSG00000164171, ENSG00000133026, ENSG00000173207, ENSG00000138675, ENSG00000158402, ENSG00000136810, ENSG00000004897, ENSG00000170577, ENSG00000276644, ENSG00000114383, ENSG00000168610, ENSG00000084652, ENSG00000138592, ENSG00000148200, ENSG00000126778, ENSG00000100462, ENSG00000155090, ENSG00000143355, ENSG00000101670, ENSG00000106244, ENSG0000…
female pregnancy	GO:0007565	29	0.00995285	0.533877	1.58642	ENSG00000147571, ENSG00000145708, ENSG00000164171, ENSG00000148926, ENSG00000111371, ENSG00000185591, ENSG00000274286, ENSG00000134294, ENSG00000084774, ENSG00000185499, ENSG00000141433, ENSG00000125740, ENSG00000175592, ENSG00000171791, ENSG00000105329, ENSG00000094841, ENSG00000178726, ENSG00000170345, ENSG00000173757, ENSG00000004468, ENSG00000119973, ENSG00000113441, ENSG00000119699, ENSG0000…
positive regulation of Notch signaling pathway	GO:0045747	14	0.0101789	0.541541	2.06549	ENSG00000157404, ENSG00000114209, ENSG00000125084, ENSG00000114315, ENSG00000119185, ENSG00000070193, ENSG00000139352, ENSG00000168785, ENSG00000168610, ENSG00000128917, ENSG00000100632, ENSG00000180613, ENSG00000163389, ENSG00000101384
cell adhesion	GO:0007155	116	0.0102535	0.541541	1.23042	ENSG00000149294, ENSG00000178732, ENSG00000174136, ENSG00000164171, ENSG00000133026, ENSG00000243232, ENSG00000143878, ENSG00000155052, ENSG00000149972, ENSG00000103044, ENSG00000150394, ENSG00000130202, ENSG00000091136, ENSG00000113248, ENSG00000169231, ENSG00000138448, ENSG00000134121, ENSG00000134762, ENSG00000046604, ENSG00000038427, ENSG00000113361, ENSG00000253953, ENSG00000151914, ENSG0000…
determination of left/right symmetry	GO:0007368	20	0.0109567	0.574264	1.77042	ENSG00000103494, ENSG00000096872, ENSG00000114739, ENSG00000160602, ENSG00000105877, ENSG00000099139, ENSG00000109705, ENSG00000113966, ENSG00000166171, ENSG00000070193, ENSG00000164093, ENSG00000176225, ENSG00000122735, ENSG00000164442, ENSG00000203877, ENSG00000120697, ENSG00000121989, ENSG00000146122, ENSG00000122870, ENSG00000129654
cartilage development	GO:0051216	21	0.0115292	0.576414	1.73291	ENSG00000128652, ENSG00000069011, ENSG00000026508, ENSG00000105997, ENSG00000105855, ENSG00000198353, ENSG00000173153, ENSG00000009709, ENSG00000113658, ENSG00000119042, ENSG00000139219, ENSG00000109906, ENSG00000147408, ENSG00000114251, ENSG00000136110, ENSG00000186792, ENSG00000078401, ENSG00000125398, ENSG00000101144, ENSG00000182158, ENSG00000163501
embryonic skeletal system development	GO:0048706	13	0.0116528	0.576414	2.10975	ENSG00000108821, ENSG00000173253, ENSG00000099139, ENSG00000116704, ENSG00000109705, ENSG00000009709, ENSG00000138207, ENSG00000172789, ENSG00000011258, ENSG00000273046, ENSG00000114251, ENSG00000164690, ENSG00000121989, ENSG00000102678
left/right pattern formation	GO:0060972	6	0.0116653	0.576414	3.65149	ENSG00000164442, ENSG00000105429, ENSG00000166171, ENSG00000124216, ENSG00000114446, ENSG00000129654
growth hormone receptor signaling pathway	GO:0060396	6	0.0116653	0.576414	3.65149	ENSG00000168610, ENSG00000112964, ENSG00000120833, ENSG00000089159, ENSG00000096968, ENSG00000145675
positive regulation of collateral sprouting	GO:0048672	6	0.0116653	0.576414	3.65149	ENSG00000119866, ENSG00000171517, ENSG00000176697, ENSG00000143320, ENSG00000108830, ENSG00000184349
regulation of keratinocyte proliferation	GO:0010837	6	0.0116653	0.576414	3.65149	ENSG00000137693, ENSG00000095203, ENSG00000127152, ENSG00000185650, ENSG00000128016, ENSG00000125850
neurotransmitter uptake	GO:0001504	6	0.0116653	0.576414	3.65149	ENSG00000185518, ENSG00000111371, ENSG00000132639, ENSG00000079215, ENSG00000122012, ENSG00000135821
mRNA splicing, via spliceosome	GO:0000398	61	0.0117081	0.576414	1.33778	ENSG00000102241, ENSG00000147274, ENSG00000067596, ENSG00000174891, ENSG00000136937, ENSG00000039123, ENSG00000157110, ENSG00000077312, ENSG00000135486, ENSG00000115875, ENSG00000152147, ENSG00000119203, ENSG00000167005, ENSG00000145216, ENSG00000163882, ENSG00000100941, ENSG00000161265, ENSG00000106245, ENSG00000140829, ENSG00000147140, ENSG00000105705, ENSG00000170860, ENSG00000177733, ENSG0000…
axonogenesis	GO:0007409	31	0.0118145	0.576414	1.54009	ENSG00000149295, ENSG00000178235, ENSG00000178732, ENSG00000179542, ENSG00000151150, ENSG00000144619, ENSG00000082701, ENSG00000187094, ENSG00000154764, ENSG00000116641, ENSG00000175866, ENSG00000084733, ENSG00000165300, ENSG00000184144, ENSG00000163785, ENSG00000162631, ENSG00000073921, ENSG00000171791, ENSG00000118260, ENSG00000196358, ENSG00000198513, ENSG00000136327, ENSG00000116035, ENSG0000…
middle ear morphogenesis	GO:0042474	10	0.0118372	0.576414	2.43433	ENSG00000125629, ENSG00000143867, ENSG00000133937, ENSG00000078401, ENSG00000179981, ENSG00000109705, ENSG00000077782, ENSG00000126778, ENSG00000164920, ENSG00000170577
protein localization to plasma membrane	GO:0072659	22	0.0120179	0.58109	1.70017	ENSG00000157107, ENSG00000075711, ENSG00000155256, ENSG00000154310, ENSG00000130545, ENSG00000135525, ENSG00000132329, ENSG00000151150, ENSG00000213853, ENSG00000004948, ENSG00000197535, ENSG00000137145, ENSG00000151025, ENSG00000156735, ENSG00000167874, ENSG00000163681, ENSG00000082397, ENSG00000084733, ENSG00000166257, ENSG00000169860, ENSG00000141293, ENSG00000143153
endocytosis	GO:0006897	41	0.0126427	0.601548	1.43608	ENSG00000136878, ENSG00000151292, ENSG00000112964, ENSG00000115935, ENSG00000196961, ENSG00000081479, ENSG00000118473, ENSG00000119321, ENSG00000172803, ENSG00000140022, ENSG00000157193, ENSG00000205302, ENSG00000164690, ENSG00000105290, ENSG00000092964, ENSG00000147894, ENSG00000187239, ENSG00000017797, ENSG00000147650, ENSG00000140600, ENSG00000101752, ENSG00000122574, ENSG00000105443, ENSG0000…
telencephalon development	GO:0021537	9	0.0127914	0.601548	2.57752	ENSG00000154146, ENSG00000166148, ENSG00000125845, ENSG00000110436, ENSG00000100678, ENSG00000114315, ENSG00000111783, ENSG00000180914, ENSG00000108773
non-canonical Wnt signaling pathway	GO:0035567	9	0.0127914	0.601548	2.57752	ENSG00000114251, ENSG00000157240, ENSG00000180340, ENSG00000104290, ENSG00000163251, ENSG00000162998, ENSG00000163785, ENSG00000154764, ENSG00000145423
neuron fate commitment	GO:0048663	9	0.0127914	0.601548	2.57752	ENSG00000169840, ENSG00000115738, ENSG00000164690, ENSG00000007372, ENSG00000198795, ENSG00000009709, ENSG00000141646, ENSG00000157168, ENSG00000092969
negative regulation of cell migration involved in sprouting angiogenesis	GO:0090051	7	0.0132562	0.617232	3.09824	ENSG00000136826, ENSG00000067560, ENSG00000106511, ENSG00000114209, ENSG00000128917, ENSG00000119185, ENSG00000137764
neuron fate specification	GO:0048665	8	0.0133946	0.617232	2.78209	ENSG00000139352, ENSG00000163497, ENSG00000140538, ENSG00000125820, ENSG00000152192, ENSG00000126778, ENSG00000142700, ENSG00000180613
regulation of muscle contraction	GO:0006937	8	0.0133946	0.617232	2.78209	ENSG00000101470, ENSG00000197043, ENSG00000114854, ENSG00000140416, ENSG00000077157, ENSG00000180616, ENSG00000111262, ENSG00000004776
vesicle-mediated transport	GO:0016192	44	0.0135974	0.622397	1.40935	ENSG00000213983, ENSG00000106367, ENSG00000155256, ENSG00000262633, ENSG00000111711, ENSG00000163638, ENSG00000129083, ENSG00000152700, ENSG00000112984, ENSG00000136111, ENSG00000197535, ENSG00000158623, ENSG00000117475, ENSG00000084733, ENSG00000100568, ENSG00000187239, ENSG00000125447, ENSG00000167306, ENSG00000161203, ENSG00000103496, ENSG00000221838, ENSG00000162236, ENSG00000075826, ENSG0000…
activation of protein kinase activity	GO:0032147	17	0.013994	0.633823	1.83927	ENSG00000149295, ENSG00000092020, ENSG00000112715, ENSG00000075711, ENSG00000150594, ENSG00000114739, ENSG00000213853, ENSG00000106617, ENSG00000167191, ENSG00000141198, ENSG00000121879, ENSG00000072518, ENSG00000100311, ENSG00000189403, ENSG00000162999, ENSG00000092969, ENSG00000141564
positive regulation of protein catabolic process	GO:0045732	21	0.0140316	0.633823	1.70403	ENSG00000028528, ENSG00000140807, ENSG00000152661, ENSG00000073711, ENSG00000269858, ENSG00000105723, ENSG00000082701, ENSG00000111276, ENSG00000134982, ENSG00000137642, ENSG00000119401, ENSG00000164463, ENSG00000150907, ENSG00000114251, ENSG00000185345, ENSG00000265808, ENSG00000131507, ENSG00000125447, ENSG00000125398, ENSG00000101266, ENSG00000162236
regulation of circadian rhythm	GO:0042752	18	0.0149359	0.670262	1.78849	ENSG00000109339, ENSG00000115738, ENSG00000147140, ENSG00000118260, ENSG00000111602, ENSG00000198963, ENSG00000213639, ENSG00000008405, ENSG00000158941, ENSG00000025434, ENSG00000132356, ENSG00000166167, ENSG00000116560, ENSG00000114062, ENSG00000121671, ENSG00000126368, ENSG00000140464, ENSG00000155090
cochlea development	GO:0090102	11	0.0150913	0.672839	2.23147	ENSG00000103494, ENSG00000179348, ENSG00000170615, ENSG00000135547, ENSG00000007168, ENSG00000140538, ENSG00000109083, ENSG00000114315, ENSG00000145386, ENSG00000145864, ENSG00000112320
signal transduction	GO:0007165	269	0.0153499	0.679952	1.12805	ENSG00000181467, ENSG00000148082, ENSG00000173166, ENSG00000113658, ENSG00000180370, ENSG00000174136, ENSG00000004777, ENSG00000135446, ENSG00000143514, ENSG00000128917, ENSG00000138031, ENSG00000169221, ENSG00000078579, ENSG00000108984, ENSG00000124795, ENSG00000130202, ENSG00000114739, ENSG00000114738, ENSG00000138606, ENSG00000178188, ENSG00000127152, ENSG00000186908, ENSG00000111344, ENSG0000…
regulation of gene expression	GO:0010468	31	0.0158205	0.696306	1.50928	ENSG00000196182, ENSG00000105810, ENSG00000179981, ENSG00000164190, ENSG00000213626, ENSG00000136997, ENSG00000135446, ENSG00000185650, ENSG00000182463, ENSG00000161960, ENSG00000143153, ENSG00000109132, ENSG00000104432, ENSG00000182704, ENSG00000261832, ENSG00000171791, ENSG00000105429, ENSG00000033170, ENSG00000112773, ENSG00000139219, ENSG00000168283, ENSG00000139352, ENSG00000168621, ENSG0000…
positive regulation of DNA replication	GO:0045740	16	0.0163336	0.708069	1.85473	ENSG00000074047, ENSG00000070193, ENSG00000177606, ENSG00000179218, ENSG00000111087, ENSG00000134853, ENSG00000065559, ENSG00000174943, ENSG00000119699, ENSG00000163794, ENSG00000160691, ENSG00000109079, ENSG00000049130, ENSG00000100311, ENSG00000124882, ENSG00000107960
learning	GO:0007612	20	0.0163972	0.708069	1.7083	ENSG00000105894, ENSG00000124140, ENSG00000175592, ENSG00000107758, ENSG00000198576, ENSG00000148053, ENSG00000156395, ENSG00000160716, ENSG00000177606, ENSG00000155886, ENSG00000092051, ENSG00000174469, ENSG00000159082, ENSG00000169676, ENSG00000128829, ENSG00000184144, ENSG00000124406, ENSG00000100678, ENSG00000185345, ENSG00000162105
steroid hormone mediated signaling pathway	GO:0043401	20	0.0163972	0.708069	1.7083	ENSG00000137819, ENSG00000196482, ENSG00000069667, ENSG00000173153, ENSG00000198963, ENSG00000151623, ENSG00000112333, ENSG00000138795, ENSG00000025434, ENSG00000188582, ENSG00000082175, ENSG00000164040, ENSG00000170915, ENSG00000119508, ENSG00000151090, ENSG00000131408, ENSG00000140526, ENSG00000148200, ENSG00000101144, ENSG00000126368
positive regulation of smooth muscle contraction	GO:0045987	10	0.0170062	0.725244	2.31841	ENSG00000133019, ENSG00000181104, ENSG00000115353, ENSG00000141052, ENSG00000078401, ENSG00000109255, ENSG00000185149, ENSG00000164171, ENSG00000163421, ENSG00000120907
mammary gland development	GO:0030879	10	0.0170062	0.725244	2.31841	ENSG00000119699, ENSG00000154342, ENSG00000105974, ENSG00000074047, ENSG00000153094, ENSG00000135111, ENSG00000164171, ENSG00000157168, ENSG00000125398, ENSG00000138795
myelination	GO:0042552	17	0.017462	0.735547	1.79929	ENSG00000133812, ENSG00000122591, ENSG00000155254, ENSG00000170293, ENSG00000049860, ENSG00000105329, ENSG00000172466, ENSG00000139549, ENSG00000197535, ENSG00000134198, ENSG00000172005, ENSG00000088812, ENSG00000138386, ENSG00000164300, ENSG00000100678, ENSG00000119718, ENSG00000166886
forebrain development	GO:0030900	17	0.017462	0.735547	1.79929	ENSG00000107984, ENSG00000133937, ENSG00000115317, ENSG00000081479, ENSG00000196588, ENSG00000139874, ENSG00000116035, ENSG00000087258, ENSG00000164690, ENSG00000162490, ENSG00000133083, ENSG00000180616, ENSG00000185668, ENSG00000181449, ENSG00000184226, ENSG00000165588, ENSG00000090539
positive regulation of apoptotic process	GO:0043065	78	0.0176441	0.738684	1.26585	ENSG00000106004, ENSG00000184937, ENSG00000115317, ENSG00000135446, ENSG00000148926, ENSG00000196914, ENSG00000205726, ENSG00000143878, ENSG00000125845, ENSG00000162998, ENSG00000182168, ENSG00000090447, ENSG00000162992, ENSG00000111707, ENSG00000108984, ENSG00000090924, ENSG00000145335, ENSG00000104332, ENSG00000175592, ENSG00000156299, ENSG00000115904, ENSG00000205155, ENSG00000109906, ENSG0000…
fat cell differentiation	GO:0045444	24	0.0179938	0.74876	1.60065	ENSG00000136826, ENSG00000245848, ENSG00000156466, ENSG00000198873, ENSG00000113966, ENSG00000172201, ENSG00000164190, ENSG00000150347, ENSG00000082701, ENSG00000137834, ENSG00000111186, ENSG00000119401, ENSG00000110092, ENSG00000150907, ENSG00000148737, ENSG00000008196, ENSG00000168000, ENSG00000119508, ENSG00000186188, ENSG00000188735, ENSG00000164307, ENSG00000127954, ENSG00000185338, ENSG0000…
positive regulation of neuron projection development	GO:0010976	28	0.0183909	0.752037	1.53171	ENSG00000105894, ENSG00000156642, ENSG00000218336, ENSG00000112367, ENSG00000187391, ENSG00000113273, ENSG00000119866, ENSG00000171617, ENSG00000134072, ENSG00000072518, ENSG00000141699, ENSG00000141433, ENSG00000149557, ENSG00000172260, ENSG00000104435, ENSG00000148053, ENSG00000004487, ENSG00000044524, ENSG00000173376, ENSG00000077782, ENSG00000196711, ENSG00000167191, ENSG00000158092, ENSG0000…
negative regulation of glucocorticoid receptor signaling pathway	GO:2000323	5	0.0186352	0.752037	4.05721	ENSG00000121671, ENSG00000167085, ENSG00000008405, ENSG00000134852, ENSG00000133794
magnesium ion homeostasis	GO:0010960	5	0.0186352	0.752037	4.05721	ENSG00000008196, ENSG00000151150, ENSG00000158158, ENSG00000111262, ENSG00000148842
cell morphogenesis involved in neuron differentiation	GO:0048667	5	0.0186352	0.752037	4.05721	ENSG00000132478, ENSG00000115738, ENSG00000079215, ENSG00000114315, ENSG00000139687
Wnt signaling pathway involved in midbrain dopaminergic neuron differentiation	GO:1904953	5	0.0186352	0.752037	4.05721	ENSG00000154342, ENSG00000114251, ENSG00000157240, ENSG00000125084, ENSG00000163785
aorta development	GO:0035904	9	0.0189488	0.752037	2.43433	ENSG00000049323, ENSG00000113083, ENSG00000004399, ENSG00000081479, ENSG00000057657, ENSG00000137834, ENSG00000107882, ENSG00000133026, ENSG00000049192
post-anal tail morphogenesis	GO:0036342	9	0.0189488	0.752037	2.43433	ENSG00000154342, ENSG00000203877, ENSG00000114251, ENSG00000162738, ENSG00000204335, ENSG00000104290, ENSG00000142627, ENSG00000171310, ENSG00000145423
2-oxoglutarate metabolic process	GO:0006103	9	0.0189488	0.752037	2.43433	ENSG00000091140, ENSG00000166123, ENSG00000112964, ENSG00000120053, ENSG00000147576, ENSG00000125166, ENSG00000101365, ENSG00000173757, ENSG00000138413
protein autophosphorylation	GO:0046777	48	0.0193658	0.759803	1.3587	ENSG00000072786, ENSG00000135503, ENSG00000172071, ENSG00000140538, ENSG00000128052, ENSG00000180370, ENSG00000139625, ENSG00000082701, ENSG00000112742, ENSG00000116106, ENSG00000065613, ENSG00000134853, ENSG00000173517, ENSG00000182580, ENSG00000084774, ENSG00000183496, ENSG00000072518, ENSG00000096968, ENSG00000164715, ENSG00000149311, ENSG00000157404, ENSG00000171094, ENSG00000154310, ENSG0000…
response to hypoxia	GO:0001666	48	0.0193658	0.759803	1.3587	ENSG00000149295, ENSG00000105974, ENSG00000107438, ENSG00000177000, ENSG00000170893, ENSG00000137801, ENSG00000164171, ENSG00000197635, ENSG00000111276, ENSG00000178878, ENSG00000132356, ENSG00000148926, ENSG00000143437, ENSG00000125845, ENSG00000141052, ENSG00000121966, ENSG00000101337, ENSG00000185499, ENSG00000143153, ENSG00000149311, ENSG00000145730, ENSG00000140464, ENSG00000092969, ENSG0000…
positive regulation of neuron apoptotic process	GO:0043525	16	0.0204363	0.790744	1.81159	ENSG00000175197, ENSG00000135333, ENSG00000177606, ENSG00000065559, ENSG00000137203, ENSG00000213949, ENSG00000139352, ENSG00000118689, ENSG00000008196, ENSG00000156709, ENSG00000164305, ENSG00000153094, ENSG00000149311, ENSG00000106144, ENSG00000141510, ENSG00000092969
chondroitin sulfate biosynthetic process	GO:0030206	11	0.0206187	0.790744	2.14221	ENSG00000038427, ENSG00000147408, ENSG00000116704, ENSG00000182022, ENSG00000114646, ENSG00000171310, ENSG00000122863, ENSG00000198108, ENSG00000154080, ENSG00000111817, ENSG00000173546
chondrocyte development	GO:0002063	8	0.0207302	0.790744	2.59662	ENSG00000204217, ENSG00000120149, ENSG00000172071, ENSG00000060718, ENSG00000171310, ENSG00000104331, ENSG00000145423, ENSG00000168779
endoplasmic reticulum calcium ion homeostasis	GO:0032469	8	0.0207302	0.790744	2.59662	ENSG00000145349, ENSG00000051108, ENSG00000178719, ENSG00000171791, ENSG00000143183, ENSG00000100379, ENSG00000150995, ENSG00000140464
energy homeostasis	GO:0097009	8	0.0207302	0.790744	2.59662	ENSG00000182747, ENSG00000168610, ENSG00000133805, ENSG00000121879, ENSG00000119508, ENSG00000162600, ENSG00000116678, ENSG00000135324
positive regulation of peptidyl-tyrosine phosphorylation	GO:0050731	26	0.0213344	0.80212	1.54372	ENSG00000135605, ENSG00000161638, ENSG00000026508, ENSG00000112964, ENSG00000169242, ENSG00000180370, ENSG00000187094, ENSG00000173546, ENSG00000157193, ENSG00000185652, ENSG00000096968, ENSG00000143575, ENSG00000141510, ENSG00000184349, ENSG00000167965, ENSG00000112715, ENSG00000134569, ENSG00000105329, ENSG00000070193, ENSG00000176105, ENSG00000157168, ENSG00000099250, ENSG00000154237, ENSG0000…
positive regulation of cell division	GO:0051781	17	0.0215535	0.80212	1.761	ENSG00000105894, ENSG00000107831, ENSG00000112715, ENSG00000105329, ENSG00000104218, ENSG00000119185, ENSG00000138675, ENSG00000170962, ENSG00000119699, ENSG00000164690, ENSG00000102678, ENSG00000186895, ENSG00000121691, ENSG00000100311, ENSG00000162367, ENSG00000124882, ENSG00000092969
SMAD protein import into nucleus	GO:0007184	6	0.0218426	0.80212	3.24577	ENSG00000119699, ENSG00000141232, ENSG00000105329, ENSG00000177606, ENSG00000140464, ENSG00000092969
negative regulation of erythrocyte differentiation	GO:0045647	6	0.0218426	0.80212	3.24577	ENSG00000106004, ENSG00000198728, ENSG00000204103, ENSG00000185650, ENSG00000173757, ENSG00000128016
somatic stem cell division	GO:0048103	6	0.0218426	0.80212	3.24577	ENSG00000157404, ENSG00000147889, ENSG00000155760, ENSG00000162738, ENSG00000154764, ENSG00000092969
lateral ventricle development	GO:0021670	7	0.0219631	0.80212	2.84005	ENSG00000116750, ENSG00000103494, ENSG00000182704, ENSG00000105810, ENSG00000166171, ENSG00000133026, ENSG00000196092
miRNA mediated inhibition of translation	GO:0035278	7	0.0219631	0.80212	2.84005	ENSG00000168610, ENSG00000078687, ENSG00000100354, ENSG00000126070, ENSG00000173933, ENSG00000242372, ENSG00000128016
positive regulation of protein localization to cell surface	GO:2000010	7	0.0219631	0.80212	2.84005	ENSG00000213463, ENSG00000101337, ENSG00000157168, ENSG00000178568, ENSG00000108961, ENSG00000096384, ENSG00000103496
regulation of ion transmembrane transport	GO:0034765	33	0.0231839	0.836795	1.44744	ENSG00000110108, ENSG00000162989, ENSG00000159212, ENSG00000158445, ENSG00000170745, ENSG00000164794, ENSG00000184261, ENSG00000162975, ENSG00000121361, ENSG00000156113, ENSG00000184408, ENSG00000135519, ENSG00000152315, ENSG00000168263, ENSG00000081248, ENSG00000198216, ENSG00000111262, ENSG00000131398, ENSG00000170049, ENSG00000173826, ENSG00000089558, ENSG00000177807, ENSG00000169432, ENSG0000…
ventricular septum morphogenesis	GO:0060412	12	0.0236312	0.836795	2.01462	ENSG00000204217, ENSG00000164683, ENSG00000164442, ENSG00000135547, ENSG00000114315, ENSG00000141646, ENSG00000164093, ENSG00000135111, ENSG00000169946, ENSG00000176887, ENSG00000092969, ENSG00000162775
positive regulation of telomerase activity	GO:0051973	12	0.0236312	0.836795	2.01462	ENSG00000136826, ENSG00000135549, ENSG00000169116, ENSG00000102977, ENSG00000120438, ENSG00000151414, ENSG00000147421, ENSG00000065675, ENSG00000083307, ENSG00000136997, ENSG00000141499, ENSG00000107960
behavioral fear response	GO:0001662	12	0.0236312	0.836795	2.01462	ENSG00000171791, ENSG00000181195, ENSG00000112333, ENSG00000147246, ENSG00000185149, ENSG00000178394, ENSG00000078725, ENSG00000187094, ENSG00000197635, ENSG00000150551, ENSG00000141433, ENSG00000108443
regulation of cytokinesis	GO:0032465	10	0.0236438	0.836795	2.21303	ENSG00000198382, ENSG00000173846, ENSG00000143933, ENSG00000147400, ENSG00000198668, ENSG00000108262, ENSG00000241360, ENSG00000097033, ENSG00000196504, ENSG00000103540
beta-catenin destruction complex disassembly	GO:1904886	10	0.0236438	0.836795	2.21303	ENSG00000154342, ENSG00000105974, ENSG00000157240, ENSG00000180340, ENSG00000113712, ENSG00000125084, ENSG00000163251, ENSG00000165879, ENSG00000082701, ENSG00000134982
response to estradiol	GO:0032355	28	0.0244822	0.862023	1.49805	ENSG00000105894, ENSG00000108821, ENSG00000112964, ENSG00000139549, ENSG00000136997, ENSG00000111276, ENSG00000154764, ENSG00000168610, ENSG00000120833, ENSG00000145730, ENSG00000163501, ENSG00000105329, ENSG00000173153, ENSG00000070193, ENSG00000181195, ENSG00000265972, ENSG00000179218, ENSG00000173757, ENSG00000004468, ENSG00000110092, ENSG00000163794, ENSG00000120129, ENSG00000164305, ENSG0000…
canonical Wnt signaling pathway	GO:0060070	26	0.0247371	0.866554	1.52512	ENSG00000107831, ENSG00000154342, ENSG00000125084, ENSG00000082701, ENSG00000138795, ENSG00000136997, ENSG00000060656, ENSG00000154764, ENSG00000174804, ENSG00000188064, ENSG00000164690, ENSG00000163785, ENSG00000183579, ENSG00000104332, ENSG00000136826, ENSG00000155760, ENSG00000180340, ENSG00000111087, ENSG00000134982, ENSG00000110092, ENSG00000148737, ENSG00000114251, ENSG00000157240, ENSG0000…
protein phosphorylation	GO:0006468	112	0.0261748	0.912266	1.19581	ENSG00000000457, ENSG00000135605, ENSG00000172071, ENSG00000174891, ENSG00000113658, ENSG00000151414, ENSG00000180370, ENSG00000119121, ENSG00000082701, ENSG00000135446, ENSG00000134072, ENSG00000163482, ENSG00000183496, ENSG00000142149, ENSG00000173334, ENSG00000154237, ENSG00000110092, ENSG00000137193, ENSG00000173846, ENSG00000136021, ENSG00000101266, ENSG00000104375, ENSG00000196182, ENSG0000…
negative regulation of Wnt signaling pathway	GO:0030178	18	0.0271575	0.935069	1.6853	ENSG00000104332, ENSG00000180730, ENSG00000107984, ENSG00000182704, ENSG00000133937, ENSG00000196781, ENSG00000177374, ENSG00000156076, ENSG00000154856, ENSG00000131196, ENSG00000134982, ENSG00000110092, ENSG00000168772, ENSG00000102678, ENSG00000162998, ENSG00000087095, ENSG00000183579, ENSG00000145423
positive regulation of mesenchymal cell proliferation	GO:0002053	11	0.0274843	0.935069	2.05982	ENSG00000112715, ENSG00000114251, ENSG00000128573, ENSG00000102678, ENSG00000077782, ENSG00000125398, ENSG00000114861, ENSG00000136997, ENSG00000134323, ENSG00000090539, ENSG00000168779
eating behavior	GO:0042755	11	0.0274843	0.935069	2.05982	ENSG00000168610, ENSG00000169860, ENSG00000188909, ENSG00000131096, ENSG00000164129, ENSG00000109255, ENSG00000188778, ENSG00000180914, ENSG00000170893, ENSG00000187094, ENSG00000161610
negative regulation of mitotic cell cycle	GO:0045930	11	0.0274843	0.935069	2.05982	ENSG00000137707, ENSG00000162670, ENSG00000075711, ENSG00000070159, ENSG00000105329, ENSG00000198797, ENSG00000078725, ENSG00000111276, ENSG00000180447, ENSG00000140464, ENSG00000149091
anatomical structure morphogenesis	GO:0009653	28	0.0280618	0.935069	1.48177	ENSG00000107831, ENSG00000181104, ENSG00000069011, ENSG00000106328, ENSG00000009709, ENSG00000083857, ENSG00000073792, ENSG00000138136, ENSG00000170577, ENSG00000158161, ENSG00000136231, ENSG00000100625, ENSG00000163064, ENSG00000120075, ENSG00000213341, ENSG00000112319, ENSG00000213694, ENSG00000180660, ENSG00000117602, ENSG00000119314, ENSG00000005073, ENSG00000142871, ENSG00000147408, ENSG0000…
organ morphogenesis	GO:0009887	28	0.0280618	0.935069	1.48177	ENSG00000179348, ENSG00000160602, ENSG00000196781, ENSG00000099942, ENSG00000107859, ENSG00000082701, ENSG00000164171, ENSG00000131264, ENSG00000125845, ENSG00000105290, ENSG00000163623, ENSG00000151090, ENSG00000184302, ENSG00000123095, ENSG00000104432, ENSG00000092421, ENSG00000151702, ENSG00000135111, ENSG00000099250, ENSG00000198807, ENSG00000007372, ENSG00000165556, ENSG00000106331, ENSG0000…
negative regulation of extrinsic apoptotic signaling pathway in absence of ligand	GO:2001240	14	0.0280906	0.935069	1.84219	ENSG00000107731, ENSG00000112319, ENSG00000104432, ENSG00000135439, ENSG00000171791, ENSG00000070193, ENSG00000139219, ENSG00000157168, ENSG00000171552, ENSG00000137764, ENSG00000168621, ENSG00000158161, ENSG00000143384, ENSG00000019549
adherens junction organization	GO:0034332	14	0.0280906	0.935069	1.84219	ENSG00000150394, ENSG00000130202, ENSG00000096696, ENSG00000162706, ENSG00000140945, ENSG00000081138, ENSG00000110400, ENSG00000173801, ENSG00000040731, ENSG00000170558, ENSG00000113361, ENSG00000177707, ENSG00000166128, ENSG00000182985
positive regulation of osteoblast differentiation	GO:0045669	20	0.0282402	0.935069	1.62289	ENSG00000245848, ENSG00000114739, ENSG00000152661, ENSG00000113658, ENSG00000172201, ENSG00000174306, ENSG00000176887, ENSG00000120149, ENSG00000204217, ENSG00000142871, ENSG00000188064, ENSG00000125845, ENSG00000138085, ENSG00000121989, ENSG00000163273, ENSG00000101144, ENSG00000165973, ENSG00000221869, ENSG00000101384, ENSG00000145423
multicellular organism growth	GO:0035264	25	0.028703	0.935069	1.52146	ENSG00000196182, ENSG00000106004, ENSG00000178235, ENSG00000107679, ENSG00000150347, ENSG00000167182, ENSG00000115159, ENSG00000169083, ENSG00000111077, ENSG00000139546, ENSG00000142784, ENSG00000163064, ENSG00000185650, ENSG00000124140, ENSG00000144290, ENSG00000115904, ENSG00000110436, ENSG00000204120, ENSG00000181690, ENSG00000083307, ENSG00000107282, ENSG00000187821, ENSG00000140279, ENSG0000…
macroautophagy	GO:0016236	24	0.0287961	0.935069	1.53747	ENSG00000111725, ENSG00000130204, ENSG00000261832, ENSG00000094631, ENSG00000154174, ENSG00000152348, ENSG00000106617, ENSG00000214736, ENSG00000116688, ENSG00000135018, ENSG00000155876, ENSG00000132356, ENSG00000156469, ENSG00000116586, ENSG00000083750, ENSG00000181929, ENSG00000144848, ENSG00000143947, ENSG00000185345, ENSG00000100330, ENSG00000123395, ENSG00000034713, ENSG00000141564, ENSG0000…
post-embryonic camera-type eye development	GO:0031077	4	0.0292805	0.935069	4.86866	ENSG00000136826, ENSG00000112715, ENSG00000127152, ENSG00000163251
retinoic acid catabolic process	GO:0034653	4	0.0292805	0.935069	4.86866	ENSG00000095596, ENSG00000187553, ENSG00000003137, ENSG00000166426
heparan sulfate proteoglycan biosynthetic process, polysaccharide chain biosynthetic process	GO:0015014	4	0.0292805	0.935069	4.86866	ENSG00000147408, ENSG00000153936, ENSG00000182197, ENSG00000151348
excitatory synapse assembly	GO:1904861	4	0.0292805	0.935069	4.86866	ENSG00000156642, ENSG00000114251, ENSG00000169760, ENSG00000154764
maintenance of mitotic sister chromatid cohesion	GO:0034088	4	0.0292805	0.935069	4.86866	ENSG00000164190, ENSG00000136982, ENSG00000129933, ENSG00000139687
vitellogenesis	GO:0007296	4	0.0292805	0.935069	4.86866	ENSG00000175592, ENSG00000115904, ENSG00000139083, ENSG00000108175
negative regulation of transmission of nerve impulse	GO:0051970	4	0.0292805	0.935069	4.86866	ENSG00000145888, ENSG00000166148, ENSG00000101200, ENSG00000161610
acrosome reaction	GO:0007340	8	0.0304487	0.951458	2.43433	ENSG00000145888, ENSG00000134207, ENSG00000258484, ENSG00000138031, ENSG00000152503, ENSG00000140526, ENSG00000115257, ENSG00000111254
vacuolar transport	GO:0007034	8	0.0304487	0.951458	2.43433	ENSG00000261832, ENSG00000130724, ENSG00000131507, ENSG00000159720, ENSG00000101421, ENSG00000083937, ENSG00000249884, ENSG00000255112
positive regulation of vascular endothelial growth factor receptor signaling pathway	GO:0030949	8	0.0304487	0.951458	2.43433	ENSG00000161638, ENSG00000112715, ENSG00000143437, ENSG00000102755, ENSG00000102678, ENSG00000070193, ENSG00000166501, ENSG00000105287
magnesium ion transmembrane transport	GO:1903830	8	0.0304487	0.951458	2.43433	ENSG00000177054, ENSG00000113946, ENSG00000186908, ENSG00000001461, ENSG00000158158, ENSG00000133065, ENSG00000104361, ENSG00000148842
response to testosterone	GO:0033574	12	0.0305661	0.951458	1.94746	ENSG00000159184, ENSG00000120129, ENSG00000099810, ENSG00000078401, ENSG00000084774, ENSG00000277893, ENSG00000137801, ENSG00000132780, ENSG00000101200, ENSG00000179218, ENSG00000135446, ENSG00000108443
actin cytoskeleton organization	GO:0030036	37	0.0306251	0.951458	1.38569	ENSG00000150361, ENSG00000113916, ENSG00000162704, ENSG00000205542, ENSG00000196588, ENSG00000170873, ENSG00000132254, ENSG00000110880, ENSG00000010322, ENSG00000141298, ENSG00000007168, ENSG00000158186, ENSG00000204138, ENSG00000149930, ENSG00000146122, ENSG00000070759, ENSG00000167549, ENSG00000163545, ENSG00000067560, ENSG00000105443, ENSG00000131236, ENSG00000077549, ENSG00000150594, ENSG0000…
neural crest cell migration	GO:0001755	16	0.0309119	0.95419	1.73108	ENSG00000153993, ENSG00000092421, ENSG00000170381, ENSG00000138795, ENSG00000178568, ENSG00000137872, ENSG00000110880, ENSG00000143434, ENSG00000168621, ENSG00000164690, ENSG00000204138, ENSG00000049130, ENSG00000180318, ENSG00000168758, ENSG00000165731, ENSG00000125850
neuropeptide signaling pathway	GO:0007218	30	0.03113	0.95419	1.44614	ENSG00000128310, ENSG00000183729, ENSG00000144227, ENSG00000174948, ENSG00000101958, ENSG00000102109, ENSG00000166573, ENSG00000145451, ENSG00000109255, ENSG00000163421, ENSG00000141433, ENSG00000186867, ENSG00000108018, ENSG00000156395, ENSG00000131096, ENSG00000006128, ENSG00000171551, ENSG00000181195, ENSG00000139874, ENSG00000134443, ENSG00000119973, ENSG00000145888, ENSG00000163794, ENSG0000…
glucose homeostasis	GO:0042593	30	0.03113	0.95419	1.44614	ENSG00000156026, ENSG00000158445, ENSG00000005882, ENSG00000004799, ENSG00000065615, ENSG00000132356, ENSG00000168610, ENSG00000008196, ENSG00000149577, ENSG00000149212, ENSG00000162992, ENSG00000128564, ENSG00000150594, ENSG00000245848, ENSG00000008405, ENSG00000138207, ENSG00000116678, ENSG00000167191, ENSG00000152556, ENSG00000086619, ENSG00000204406, ENSG00000148737, ENSG00000166147, ENSG0000…
ER to Golgi vesicle-mediated transport	GO:0006888	44	0.0318237	0.957503	1.33888	ENSG00000111737, ENSG00000262633, ENSG00000113615, ENSG00000105438, ENSG00000114988, ENSG00000151150, ENSG00000129083, ENSG00000152700, ENSG00000115216, ENSG00000154305, ENSG00000158623, ENSG00000151532, ENSG00000136874, ENSG00000122218, ENSG00000170348, ENSG00000036257, ENSG00000174903, ENSG00000100528, ENSG00000137100, ENSG00000169223, ENSG00000136152, ENSG00000158560, ENSG00000100568, ENSG0000…
phosphatidylinositol-3-phosphate biosynthetic process	GO:0036092	17	0.0318561	0.957503	1.68913	ENSG00000107831, ENSG00000112367, ENSG00000070193, ENSG00000077782, ENSG00000138675, ENSG00000159082, ENSG00000115020, ENSG00000040933, ENSG00000011405, ENSG00000117461, ENSG00000121879, ENSG00000102678, ENSG00000109452, ENSG00000078579, ENSG00000186895, ENSG00000149311, ENSG00000145675
cellular response to vascular endothelial growth factor stimulus	GO:0035924	10	0.0319354	0.957503	2.11681	ENSG00000112715, ENSG00000128917, ENSG00000179388, ENSG00000128052, ENSG00000102755, ENSG00000119185, ENSG00000162889, ENSG00000099250, ENSG00000105287, ENSG00000180447
embryonic pattern specification	GO:0009880	10	0.0319354	0.957503	2.11681	ENSG00000203877, ENSG00000197121, ENSG00000159263, ENSG00000164690, ENSG00000113658, ENSG00000119042, ENSG00000070193, ENSG00000109906, ENSG00000178568, ENSG00000101144
limb development	GO:0060173	10	0.0319354	0.957503	2.11681	ENSG00000204217, ENSG00000134438, ENSG00000106511, ENSG00000138002, ENSG00000134569, ENSG00000108590, ENSG00000103449, ENSG00000091436, ENSG00000144320, ENSG00000145730
extrinsic apoptotic signaling pathway in absence of ligand	GO:0097192	13	0.0330021	0.962938	1.86155	ENSG00000105723, ENSG00000171791, ENSG00000138448, ENSG00000082701, ENSG00000171552, ENSG00000157500, ENSG00000118689, ENSG00000187323, ENSG00000164305, ENSG00000153094, ENSG00000143384, ENSG00000049130, ENSG00000106144
lung morphogenesis	GO:0060425	7	0.0338274	0.962938	2.62158	ENSG00000196182, ENSG00000107831, ENSG00000188064, ENSG00000118526, ENSG00000125968, ENSG00000106397, ENSG00000176887
positive regulation of phosphoprotein phosphatase activity	GO:0032516	7	0.0338274	0.962938	2.62158	ENSG00000143933, ENSG00000119383, ENSG00000198668, ENSG00000096968, ENSG00000187391, ENSG00000096384, ENSG00000213949
regulation of respiratory gaseous exchange by neurological system process	GO:0002087	7	0.0338274	0.962938	2.62158	ENSG00000145888, ENSG00000115419, ENSG00000169760, ENSG00000121297, ENSG00000109132, ENSG00000167081, ENSG00000180613
positive regulation of insulin-like growth factor receptor signaling pathway	GO:0043568	7	0.0338274	0.962938	2.62158	ENSG00000121853, ENSG00000115461, ENSG00000125084, ENSG00000146674, ENSG00000146247, ENSG00000169083, ENSG00000141753
phosphatidylinositol-mediated signaling	GO:0048015	31	0.0345872	0.962938	1.42385	ENSG00000107831, ENSG00000114805, ENSG00000126070, ENSG00000134259, ENSG00000138675, ENSG00000134853, ENSG00000178538, ENSG00000143393, ENSG00000078579, ENSG00000145675, ENSG00000167965, ENSG00000108443, ENSG00000067560, ENSG00000157404, ENSG00000155363, ENSG00000147162, ENSG00000070193, ENSG00000157168, ENSG00000077782, ENSG00000178568, ENSG00000011405, ENSG00000169752, ENSG00000121879, ENSG0000…
feeding behavior	GO:0007631	14	0.0348979	0.962938	1.79372	ENSG00000128310, ENSG00000149295, ENSG00000172260, ENSG00000148053, ENSG00000131096, ENSG00000204120, ENSG00000135324, ENSG00000119973, ENSG00000135312, ENSG00000164129, ENSG00000147246, ENSG00000185149, ENSG00000122585, ENSG00000164128
positive regulation of cell-substrate adhesion	GO:0010811	14	0.0348979	0.962938	1.79372	ENSG00000105894, ENSG00000107742, ENSG00000161638, ENSG00000171132, ENSG00000173376, ENSG00000116962, ENSG00000198759, ENSG00000142871, ENSG00000188730, ENSG00000096968, ENSG00000164318, ENSG00000185149, ENSG00000164620, ENSG00000100034
ERBB2 signaling pathway	GO:0038128	14	0.0348979	0.962938	1.79372	ENSG00000153233, ENSG00000181852, ENSG00000115904, ENSG00000157168, ENSG00000178568, ENSG00000166266, ENSG00000169752, ENSG00000160691, ENSG00000121879, ENSG00000138592, ENSG00000143947, ENSG00000213281, ENSG00000145675, ENSG00000124882
blood vessel development	GO:0001568	14	0.0348979	0.962938	1.79372	ENSG00000108821, ENSG00000130635, ENSG00000099942, ENSG00000138448, ENSG00000135111, ENSG00000131264, ENSG00000150907, ENSG00000148737, ENSG00000198909, ENSG00000007372, ENSG00000164692, ENSG00000101752, ENSG00000165556, ENSG00000169604
substrate adhesion-dependent cell spreading	GO:0034446	14	0.0348979	0.962938	1.79372	ENSG00000155760, ENSG00000092445, ENSG00000091136, ENSG00000169242, ENSG00000138448, ENSG00000115414, ENSG00000266028, ENSG00000151422, ENSG00000115232, ENSG00000174804, ENSG00000173517, ENSG00000182580, ENSG00000166452, ENSG00000169604
bone morphogenesis	GO:0060349	11	0.0358314	0.962938	1.98353	ENSG00000164442, ENSG00000203877, ENSG00000162496, ENSG00000204335, ENSG00000068885, ENSG00000248746, ENSG00000170961, ENSG00000164920, ENSG00000003137, ENSG00000145423, ENSG00000137203
intra-Golgi vesicle-mediated transport	GO:0006891	11	0.0358314	0.962938	1.98353	ENSG00000122218, ENSG00000262633, ENSG00000154917, ENSG00000136152, ENSG00000100568, ENSG00000129083, ENSG00000184432, ENSG00000108433, ENSG00000108587, ENSG00000034713, ENSG00000158623, ENSG00000151532
positive regulation of peptidyl-threonine phosphorylation	GO:0010800	11	0.0358314	0.962938	1.98353	ENSG00000078140, ENSG00000114251, ENSG00000143933, ENSG00000105329, ENSG00000103888, ENSG00000106617, ENSG00000198668, ENSG00000196632, ENSG00000082701, ENSG00000101144, ENSG00000141564
neurogenesis	GO:0022008	15	0.036345	0.962938	1.73881	ENSG00000112238, ENSG00000073584, ENSG00000127152, ENSG00000196159, ENSG00000067836, ENSG00000139352, ENSG00000061455, ENSG00000180828, ENSG00000103449, ENSG00000128965, ENSG00000139083, ENSG00000162992, ENSG00000142611, ENSG00000163785, ENSG00000168944
actin filament network formation	GO:0051639	6	0.0364036	0.962938	2.92119	ENSG00000072110, ENSG00000162704, ENSG00000120756, ENSG00000136167, ENSG00000134775, ENSG00000079691
glial cell migration	GO:0008347	6	0.0364036	0.962938	2.92119	ENSG00000038427, ENSG00000169860, ENSG00000132561, ENSG00000116106, ENSG00000092969, ENSG00000173546
vesicle fusion with Golgi apparatus	GO:0048280	6	0.0364036	0.962938	2.92119	ENSG00000262633, ENSG00000100568, ENSG00000265808, ENSG00000108433, ENSG00000121542, ENSG00000151532, ENSG00000162236
positive regulation of cardiac muscle cell differentiation	GO:2000727	6	0.0364036	0.962938	2.92119	ENSG00000154342, ENSG00000141052, ENSG00000105329, ENSG00000082701, ENSG00000157168, ENSG00000114861
positive regulation of skeletal muscle tissue development	GO:0048643	6	0.0364036	0.962938	2.92119	ENSG00000113161, ENSG00000064309, ENSG00000154342, ENSG00000164690, ENSG00000036672, ENSG00000132356
phosphatidylinositol phosphorylation	GO:0046854	28	0.0364087	0.962938	1.45024	ENSG00000107831, ENSG00000122591, ENSG00000166908, ENSG00000138675, ENSG00000134853, ENSG00000084710, ENSG00000143393, ENSG00000078579, ENSG00000176095, ENSG00000145675, ENSG00000143398, ENSG00000157404, ENSG00000151689, ENSG00000070193, ENSG00000157168, ENSG00000077782, ENSG00000178568, ENSG00000115020, ENSG00000011405, ENSG00000169752, ENSG00000121879, ENSG00000102678, ENSG00000186895, ENSG0000…
response to leptin	GO:0044321	5	0.0364643	0.962938	3.47761	ENSG00000110092, ENSG00000168610, ENSG00000078401, ENSG00000116678, ENSG00000126368
cellular response to cold	GO:0070417	5	0.0364643	0.962938	3.47761	ENSG00000150907, ENSG00000172071, ENSG00000128829, ENSG00000170633, ENSG00000155875
dorsal spinal cord development	GO:0021516	5	0.0364643	0.962938	3.47761	ENSG00000162490, ENSG00000111783, ENSG00000165606, ENSG00000120068, ENSG00000167081
response to laminar fluid shear stress	GO:0034616	5	0.0364643	0.962938	3.47761	ENSG00000119699, ENSG00000105329, ENSG00000137834, ENSG00000168615, ENSG00000165029
lens fiber cell development	GO:0070307	5	0.0364643	0.962938	3.47761	ENSG00000188064, ENSG00000026025, ENSG00000111186, ENSG00000154764, ENSG00000136842
L-glutamate transport	GO:0015813	5	0.0364643	0.962938	3.47761	ENSG00000177542, ENSG00000144746, ENSG00000243279, ENSG00000115840, ENSG00000004864
chorio-allantoic fusion	GO:0060710	5	0.0364643	0.962938	3.47761	ENSG00000142871, ENSG00000188064, ENSG00000185650, ENSG00000138795, ENSG00000101144
positive regulation of axon extension involved in axon guidance	GO:0048842	5	0.0364643	0.962938	3.47761	ENSG00000204217, ENSG00000112715, ENSG00000105429, ENSG00000099250, ENSG00000107562
cerebral cortex regionalization	GO:0021796	5	0.0364643	0.962938	3.47761	ENSG00000135638, ENSG00000170370, ENSG00000163508, ENSG00000007372, ENSG00000142700
regulation of glycolytic process	GO:0006110	5	0.0364643	0.962938	3.47761	ENSG00000181929, ENSG00000147162, ENSG00000106617, ENSG00000242372, ENSG00000122882
entrainment of circadian clock by photoperiod	GO:0043153	9	0.0370388	0.966951	2.1909	ENSG00000173914, ENSG00000115738, ENSG00000036672, ENSG00000121671, ENSG00000213639, ENSG00000008405, ENSG00000173933, ENSG00000141510, ENSG00000140464
regulation of neuron differentiation	GO:0045664	9	0.0370388	0.966951	2.1909	ENSG00000064309, ENSG00000128245, ENSG00000130940, ENSG00000163508, ENSG00000127152, ENSG00000169760, ENSG00000185652, ENSG00000126778, ENSG00000134259
positive regulation of smooth muscle cell migration	GO:0014911	9	0.0370388	0.966951	2.1909	ENSG00000145349, ENSG00000171791, ENSG00000100311, ENSG00000164171, ENSG00000099250, ENSG00000170961, ENSG00000136997, ENSG00000137872, ENSG00000108443
positive regulation of endothelial cell migration	GO:0010595	16	0.03742	0.973202	1.69345	ENSG00000112715, ENSG00000176692, ENSG00000128052, ENSG00000119185, ENSG00000154229, ENSG00000137801, ENSG00000114861, ENSG00000099250, ENSG00000154764, ENSG00000118257, ENSG00000204217, ENSG00000114251, ENSG00000143878, ENSG00000127837, ENSG00000078401, ENSG00000105287
lamellipodium assembly	GO:0030032	12	0.0388354	1	1.88464	ENSG00000158092, ENSG00000157404, ENSG00000077549, ENSG00000170989, ENSG00000158195, ENSG00000151490, ENSG00000178188, ENSG00000140945, ENSG00000136002, ENSG00000132254, ENSG00000079691, ENSG00000115355
protein kinase C-activating G-protein coupled receptor signaling pathway	GO:0007205	12	0.0388354	1	1.88464	ENSG00000102780, ENSG00000181104, ENSG00000114737, ENSG00000078401, ENSG00000065357, ENSG00000058866, ENSG00000153933, ENSG00000152822, ENSG00000187094, ENSG00000161610, ENSG00000135312, ENSG00000149091
activation of MAPK activity	GO:0000187	31	0.0389078	1	1.41055	ENSG00000109339, ENSG00000112964, ENSG00000140538, ENSG00000169242, ENSG00000137801, ENSG00000152822, ENSG00000132356, ENSG00000213949, ENSG00000137764, ENSG00000173546, ENSG00000171517, ENSG00000274286, ENSG00000160691, ENSG00000125845, ENSG00000121966, ENSG00000185652, ENSG00000163421, ENSG00000108984, ENSG00000157404, ENSG00000171094, ENSG00000114738, ENSG00000070193, ENSG00000139318, ENSG0000…
negative regulation of apoptotic process	GO:0043066	110	0.0410472	1	1.17704	ENSG00000179388, ENSG00000009709, ENSG00000180370, ENSG00000082701, ENSG00000172238, ENSG00000138795, ENSG00000154764, ENSG00000233718, ENSG00000164690, ENSG00000100625, ENSG00000146066, ENSG00000112715, ENSG00000171791, ENSG00000127152, ENSG00000109705, ENSG00000169230, ENSG00000138449, ENSG00000171310, ENSG00000171552, ENSG00000172757, ENSG00000137193, ENSG00000173846, ENSG00000143867, ENSG0000…
regulation of heart rate by cardiac conduction	GO:0086091	13	0.0411146	1	1.80836	ENSG00000096696, ENSG00000105974, ENSG00000162989, ENSG00000153956, ENSG00000173801, ENSG00000175538, ENSG00000046604, ENSG00000145349, ENSG00000166257, ENSG00000123700, ENSG00000006283, ENSG00000127914, ENSG00000130529
digestive tract development	GO:0048565	13	0.0411146	1	1.80836	ENSG00000157404, ENSG00000179348, ENSG00000113749, ENSG00000105329, ENSG00000180053, ENSG00000196159, ENSG00000139687, ENSG00000119699, ENSG00000141052, ENSG00000052850, ENSG00000125820, ENSG00000180914, ENSG00000140465
response to starvation	GO:0042594	13	0.0411146	1	1.80836	ENSG00000175197, ENSG00000116906, ENSG00000139874, ENSG00000004799, ENSG00000131374, ENSG00000148926, ENSG00000163430, ENSG00000083720, ENSG00000021826, ENSG00000084774, ENSG00000180616, ENSG00000141433, ENSG00000128016
heparan sulfate proteoglycan biosynthetic process	GO:0015012	8	0.0428087	1	2.29113	ENSG00000164100, ENSG00000162694, ENSG00000162738, ENSG00000182197, ENSG00000151348, ENSG00000138604, ENSG00000125430, ENSG00000111817
spinal cord motor neuron differentiation	GO:0021522	8	0.0428087	1	2.29113	ENSG00000138002, ENSG00000139915, ENSG00000164690, ENSG00000125820, ENSG00000204120, ENSG00000138136, ENSG00000143013, ENSG00000185920
vasoconstriction	GO:0042310	8	0.0428087	1	2.29113	ENSG00000105974, ENSG00000148680, ENSG00000078401, ENSG00000130529, ENSG00000178394, ENSG00000108576, ENSG00000101200, ENSG00000135312
dentate gyrus development	GO:0021542	8	0.0428087	1	2.29113	ENSG00000153266, ENSG00000170370, ENSG00000105810, ENSG00000159388, ENSG00000112333, ENSG00000138795, ENSG00000162992, ENSG00000162761
activation of GTPase activity	GO:0090630	24	0.0439203	1	1.47909	ENSG00000065491, ENSG00000156299, ENSG00000152061, ENSG00000065882, ENSG00000140538, ENSG00000170471, ENSG00000172575, ENSG00000198863, ENSG00000136111, ENSG00000167291, ENSG00000131374, ENSG00000116641, ENSG00000110880, ENSG00000114251, ENSG00000058335, ENSG00000169221, ENSG00000142627, ENSG00000188559, ENSG00000185652, ENSG00000255104, ENSG00000143398, ENSG00000141258, ENSG00000011454, ENSG0000…
positive regulation of cell adhesion	GO:0045785	15	0.0440251	1	1.69837	ENSG00000112715, ENSG00000095203, ENSG00000138448, ENSG00000154229, ENSG00000157168, ENSG00000164171, ENSG00000156735, ENSG00000198728, ENSG00000141293, ENSG00000140416, ENSG00000107562, ENSG00000168811, ENSG00000105287, ENSG00000090539, ENSG00000103496
cellular response to amino acid stimulus	GO:0071230	16	0.0448574	1	1.65742	ENSG00000108821, ENSG00000148053, ENSG00000197565, ENSG00000080546, ENSG00000171552, ENSG00000113742, ENSG00000155876, ENSG00000170962, ENSG00000116586, ENSG00000145888, ENSG00000083750, ENSG00000101958, ENSG00000164692, ENSG00000149212, ENSG00000185338, ENSG00000141564
negative regulation of cell growth	GO:0030308	34	0.0453206	1	1.36805	ENSG00000113916, ENSG00000184937, ENSG00000152661, ENSG00000135503, ENSG00000197594, ENSG00000123080, ENSG00000213445, ENSG00000167085, ENSG00000113575, ENSG00000158941, ENSG00000171169, ENSG00000111276, ENSG00000204217, ENSG00000007341, ENSG00000057019, ENSG00000162998, ENSG00000141510, ENSG00000140464, ENSG00000092969, ENSG00000104332, ENSG00000133639, ENSG00000171791, ENSG00000067445, ENSG0000…
neurotransmitter secretion	GO:0007269	17	0.0453758	1	1.62289	ENSG00000128683, ENSG00000147044, ENSG00000132639, ENSG00000136750, ENSG00000067715, ENSG00000115665, ENSG00000154764, ENSG00000139220, ENSG00000101438, ENSG00000107282, ENSG00000143847, ENSG00000070748, ENSG00000160469, ENSG00000101298, ENSG00000165646, ENSG00000109971, ENSG00000187714
odontogenesis of dentin-containing tooth	GO:0042475	18	0.0456381	1	1.59338	ENSG00000114739, ENSG00000134569, ENSG00000127152, ENSG00000074047, ENSG00000070193, ENSG00000164093, ENSG00000041982, ENSG00000138795, ENSG00000067836, ENSG00000115596, ENSG00000148926, ENSG00000164690, ENSG00000125845, ENSG00000164107, ENSG00000153094, ENSG00000162624, ENSG00000119919, ENSG00000101144
negative regulation of cell death	GO:0060548	18	0.0456381	1	1.59338	ENSG00000110108, ENSG00000147571, ENSG00000130724, ENSG00000066135, ENSG00000140538, ENSG00000136997, ENSG00000266028, ENSG00000112530, ENSG00000112761, ENSG00000176887, ENSG00000158092, ENSG00000142871, ENSG00000185345, ENSG00000101544, ENSG00000141646, ENSG00000101421, ENSG00000101144, ENSG00000169946
proteasome-mediated ubiquitin-dependent protein catabolic process	GO:0043161	53	0.0457585	1	1.27113	ENSG00000104343, ENSG00000174013, ENSG00000116406, ENSG00000082701, ENSG00000197579, ENSG00000004897, ENSG00000151136, ENSG00000036257, ENSG00000100505, ENSG00000109079, ENSG00000100387, ENSG00000108344, ENSG00000087191, ENSG00000175197, ENSG00000126067, ENSG00000156970, ENSG00000154473, ENSG00000041357, ENSG00000133794, ENSG00000174943, ENSG00000166167, ENSG00000143106, ENSG00000186591, ENSG0000…
mesoderm formation	GO:0001707	11	0.0457846	1	1.91269	ENSG00000204217, ENSG00000115297, ENSG00000107984, ENSG00000116729, ENSG00000163508, ENSG00000108946, ENSG00000119508, ENSG00000151348, ENSG00000124216, ENSG00000101144, ENSG00000090539
glutamate secretion	GO:0014047	11	0.0457846	1	1.91269	ENSG00000139220, ENSG00000134294, ENSG00000115419, ENSG00000107282, ENSG00000143847, ENSG00000148053, ENSG00000132639, ENSG00000110436, ENSG00000079215, ENSG00000164082, ENSG00000067715
pituitary gland development	GO:0021983	11	0.0457846	1	1.91269	ENSG00000179348, ENSG00000069011, ENSG00000007372, ENSG00000074047, ENSG00000118260, ENSG00000103449, ENSG00000004487, ENSG00000070193, ENSG00000111087, ENSG00000181449, ENSG00000141433
multicellular organism development	GO:0007275	124	0.0462886	1	1.15876	ENSG00000095587, ENSG00000109832, ENSG00000070444, ENSG00000175183, ENSG00000105997, ENSG00000163638, ENSG00000125084, ENSG00000105516, ENSG00000111752, ENSG00000169184, ENSG00000164330, ENSG00000233718, ENSG00000174804, ENSG00000158161, ENSG00000164690, ENSG00000079785, ENSG00000126733, ENSG00000142546, ENSG00000142149, ENSG00000112319, ENSG00000136944, ENSG00000177374, ENSG00000169230, ENSG0000…
transforming growth factor beta receptor signaling pathway	GO:0007179	27	0.0474249	1	1.42885	ENSG00000135966, ENSG00000113658, ENSG00000119681, ENSG00000177606, ENSG00000125968, ENSG00000164692, ENSG00000149599, ENSG00000168615, ENSG00000143375, ENSG00000102981, ENSG00000155090, ENSG00000140464, ENSG00000092969, ENSG00000067560, ENSG00000105329, ENSG00000118260, ENSG00000033170, ENSG00000159840, ENSG00000137834, ENSG00000170345, ENSG00000119699, ENSG00000164442, ENSG00000143947, ENSG0000…
mitotic cell cycle checkpoint	GO:0007093	12	0.0485393	1	1.82575	ENSG00000169679, ENSG00000075711, ENSG00000173846, ENSG00000072501, ENSG00000156970, ENSG00000105329, ENSG00000124688, ENSG00000171552, ENSG00000112742, ENSG00000139687, ENSG00000173559, ENSG00000139579
hematopoietic stem cell proliferation	GO:0071425	7	0.049152	1	2.43433	ENSG00000107338, ENSG00000114251, ENSG00000125084, ENSG00000139083, ENSG00000085276, ENSG00000101882, ENSG00000145423
detection of calcium ion	GO:0005513	7	0.049152	1	2.43433	ENSG00000198363, ENSG00000120049, ENSG00000143933, ENSG00000036828, ENSG00000198668, ENSG00000067715, ENSG00000135643
axon regeneration	GO:0031103	7	0.049152	1	2.43433	ENSG00000228716, ENSG00000171791, ENSG00000186907, ENSG00000096968, ENSG00000177606, ENSG00000134121, ENSG00000116984
regulation of mitotic spindle assembly	GO:1901673	7	0.049152	1	2.43433	ENSG00000182504, ENSG00000047410, ENSG00000130724, ENSG00000086065, ENSG00000101421, ENSG00000083937, ENSG00000255112
somite development	GO:0061053	7	0.049152	1	2.43433	ENSG00000073711, ENSG00000164690, ENSG00000182185, ENSG00000162998, ENSG00000185920, ENSG00000176887, ENSG00000163501
neuronal stem cell population maintenance	GO:0097150	9	0.0493665	1	2.08657	ENSG00000170558, ENSG00000150907, ENSG00000118689, ENSG00000078674, ENSG00000141380, ENSG00000114315, ENSG00000181449, ENSG00000159217, ENSG00000101384
pancreas development	GO:0031016	9	0.0493665	1	2.08657	ENSG00000114739, ENSG00000148737, ENSG00000164690, ENSG00000109705, ENSG00000114315, ENSG00000163623, ENSG00000070193, ENSG00000106331, ENSG00000135414
