# Supplementary material for: Comparative Analyses of Sperm DNA Methylomes Among Three Commercial Pig Breeds Reveal Vital Hypomethylated Regions Associated With Spermatogenesis and Embryonic Development
Source: Front Genet. 2021 Oct 6;12:740036. doi: 10.3389/fgene.2021.740036 (PMC8527042; doi:10.3389/fgene.2021.740036)
Supplement: Supplementary file 5 [file Table4.XLSX]

## Sheet: Sheet1
Supplementary Table 4. MEME-generated significantly enriched motifs for regions covered by breed-specific HMRs in promoters. "Overlap" indicates the number of the query motif and the target motif ; "P-value" indictes the P-value of Pearson χ2 test; "q-value" indicates a corrected P-value using Benjamini correction detect the significant motif. Transciption factor was significantly enriched with t…
Query_ID	Target_ID	p-value	q-value	Overlap	Query_consensus	Target_consensus	Breed
AAAAAAAA	MA1125.1	7.83651e-06	0.0343468	8	AAAAAAAA	TTTAAAAAAAAA	Duroc
AAAAAAAA	CPEB1_HUMAN.H11MO.0.D	0.000144933	0.317614	8	AAAAAAAA	AAAAAAAAAAATAAAAA	Duroc
AAAAAAAA	CPEB1_full	0.000548189	0.753463	8	AAAAAAAA	AATAAAAA	Duroc
AAAAAAAA	FOXJ3_HUMAN.H11MO.1.B	0.0011037	0.753463	8	AAAAAAAA	TAAACAAAAACAA	Duroc
AAAAAAAA	FUBP1_HUMAN.H11MO.0.D	0.00123569	0.753463	8	AAAAAAAA	AAAAAAACACAA	Duroc
AAAAAAAA	Hoxc10_DBD_2	0.00131218	0.753463	8	AAAAAAAA	GTAATAAAAA	Duroc
AAAAAAAA	ONEC2_HUMAN.H11MO.0.D	0.00170497	0.753463	8	AAAAAAAA	AAAAAAAATCAATAACAAGAC	Duroc
AAAAAAAA	PRDM6_HUMAN.H11MO.0.C	0.00188084	0.753463	7	AAAAAAAA	AAAAAGAAAAAAA	Duroc
AAAAAAAA	MA0650.1	0.00195796	0.753463	8	AAAAAAAA	CCAATAAAAA	Duroc
AAAAAAAA	HOXA13_full_1	0.00195796	0.753463	8	AAAAAAAA	CCAATAAAAA	Duroc
AAAAAAAA	OLIG1_HUMAN.H11MO.0.D	0.00218605	0.753463	8	AAAAAAAA	AAAAAACATATGGT	Duroc
AAAAAAAA	HOXC13_DBD_1	0.00224126	0.753463	8	AAAAAAAA	CCAATAAAAA	Duroc
AAAAAAAA	SRY_HUMAN.H11MO.0.B	0.0024435	0.753463	8	AAAAAAAA	AAAACAAAA	Duroc
AAAAAAAA	HOXC10_DBD_2	0.00299858	0.753463	8	AAAAAAAA	GTAATAAAAA	Duroc
AAAAAAAA	MA0899.1	0.00330342	0.753463	8	AAAAAAAA	GGTAATAAAAA	Duroc
AAAAAAAA	HOXA10_DBD_2	0.00330342	0.753463	8	AAAAAAAA	GGTAATAAAAA	Duroc
AAAAAAAA	HOXC11_DBD_2	0.00349969	0.753463	8	AAAAAAAA	AGCAATAAAAA	Duroc
AAAAAAAA	MA0909.1	0.00367227	0.753463	8	AAAAAAAA	CCAATAAAAA	Duroc
AAAAAAAA	HOXD13_DBD_1	0.00367227	0.753463	8	AAAAAAAA	CCAATAAAAA	Duroc
AAAAAAAA	Hoxd13_DBD_1	0.00367227	0.753463	8	AAAAAAAA	CCAATAAAAA	Duroc
AAAAAAAA	MA0442.2	0.00370007	0.753463	8	AAAAAAAA	AAAACAAAGAA	Duroc
AAAAAAAA	ANDR_HUMAN.H11MO.0.A	0.003782	0.753463	8	AAAAAAAA	AGCAAACAAAAAAGAACA	Duroc
AAAAAAAA	MA0901.1	0.00421844	0.759268	8	AAAAAAAA	CCAATAAAAC	Duroc
AAAAAAAA	HOXB13_DBD_1	0.00421844	0.759268	8	AAAAAAAA	CCAATAAAAC	Duroc
AAAAAAAA	HOXC11_full_2	0.00433084	0.759268	8	AAAAAAAA	AGCAATAAAAA	Duroc
TTTAAAAA	MA1125.1	0.000637133	1	8	TTTAAAAA	TTTAAAAAAAAA	Duroc
AAAAGAAA	MA1125.1	0.00042082	0.898919	8	AAAAGAAA	TTTAAAAAAAAA	Duroc
AAAAGAAA	PRDM6_HUMAN.H11MO.0.C	0.000453025	0.898919	8	AAAAGAAA	AAAAAGAAAAAAA	Duroc
AAAAGAAA	CPEB1_HUMAN.H11MO.0.D	0.00068322	0.898919	8	AAAAGAAA	AAAAAAAAAAATAAAAA	Duroc
AAAAGAAA	STAT1_HUMAN.H11MO.1.A	0.000819808	0.898919	8	AAAAGAAA	AAGAAAATGAAACTGAAAG	Duroc
AAAAGAAA	IRF1_HUMAN.H11MO.0.A	0.00115862	1	8	AAAAGAAA	GAAAATGAAAGTGAAAGTAA	Duroc
AAAAGAAA	STAT2_HUMAN.H11MO.0.A	0.00172324	1	8	AAAAGAAA	AGGAAAATGAAACTGAAAG	Duroc
AAAAGAAA	ZFP28_HUMAN.H11MO.0.C	0.0021702	1	8	AAAAGAAA	TGACACAAGAAGAAATAGAA	Duroc
AAAAGAAA	NFAC1_HUMAN.H11MO.0.B	0.00227623	1	8	AAAAGAAA	ATGGAAAAAAAGAAA	Duroc
AAAAGAAA	ANDR_HUMAN.H11MO.0.A	0.00282526	1	8	AAAAGAAA	AGCAAACAAAAAAGAACA	Duroc
AAAAGAAA	ZIM3_HUMAN.H11MO.0.C	0.00307949	1	8	AAAAGAAA	GCAAGCAACAGAAACCCAA	Duroc
AAAAGAAA	CPEB1_full	0.00353342	1	8	AAAAGAAA	AATAAAAA	Duroc
AAAAGAAA	IRF7_DBD_2	0.00370425	1	8	AAAAGAAA	AAAACGAAAATCGATTT	Duroc
AAAAGAAA	MA1104.1	0.00377634	1	8	AAAAGAAA	AAAAGATAAGAAA	Duroc
AAAAGAAA	SRY_HUMAN.H11MO.0.B	0.00382272	1	8	AAAAGAAA	AAAACAAAA	Duroc
AAAAGAAA	MA0442.2	0.00401195	1	8	AAAAGAAA	AAAACAAAGAA	Duroc
AAAAGAAA	MA0517.1	0.00407392	1	8	AAAAGAAA	GGAAAATGAAACTGA	Duroc
GTTAACGA	MA0776.1	0.000784125	0.739487	8	GTTAACGA	ACCGTTAACGGT	Duroc
GTTAACGA	MYBL1_DBD_2	0.000784125	0.739487	8	GTTAACGA	ACCGTTAACGGT	Duroc
GTTAACGA	HNF1B_HUMAN.H11MO.1.A	0.00151292	0.739487	8	GTTAACGA	AGTTAATGATT	Duroc
GTTAACGA	MA0895.1	0.00195984	0.739487	8	GTTAACGA	GTTAACTAGT	Duroc
GTTAACGA	HMBOX1_DBD	0.00195984	0.739487	8	GTTAACGA	GTTAACTAGT	Duroc
GTTAACGA	MA0153.2	0.00284779	0.739487	8	GTTAACGA	GTTAATGATTAAC	Duroc
GTTAACGA	HNF1B_full_1	0.00284779	0.739487	8	GTTAACGA	GTTAATGATTAAC	Duroc
GTTAACGA	HNF1B_HUMAN.H11MO.0.A	0.00292604	0.739487	8	GTTAACGA	GGTTAATGATTAACC	Duroc
GTTAACGA	MA0084.1	0.00352313	0.739487	8	GTTAACGA	GTAAACAAT	Duroc
GTTAACGA	Hoxd9_DBD_3	0.0038138	0.739487	8	GTTAACGA	TTTTACGAC	Duroc
GTTAACGA	MYBL2_DBD_1	0.00389731	0.739487	8	GTTAACGA	AACGGTTAACGGTT	Duroc
GTTAACGA	HNF1A_HUMAN.H11MO.0.C	0.00397074	0.739487	8	GTTAACGA	GGTTAATGATTAACT	Duroc
GCCCAAGAAA	HXB13_HUMAN.H11MO.0.A	0.00218927	1	10	GCCCAAGAAA	GCCAATAAAA	Duroc
GCCCAAGAAA	ZN680_HUMAN.H11MO.0.C	0.004076	1	10	GCCCAAGAAA	CATGTCCAAGAAGAATGAGG	Duroc
GCCCAAGAAA	STA5A_HUMAN.H11MO.0.A	0.00413203	1	10	GCCCAAGAAA	TTCTAGGAAA	Duroc
GCCCAAGAAA	MA0901.1	0.00413203	1	8	GCCCAAGAAA	CCAATAAAAC	Duroc
GCCCAAGAAA	HOXB13_DBD_1	0.00413203	1	8	GCCCAAGAAA	CCAATAAAAC	Duroc
GCCCAAGAAA	Egr3_DBD	0.00434005	1	10	GCCCAAGAAA	TACGCCCACGCATTT	Duroc
GCCCAAGAAA	STA5B_HUMAN.H11MO.0.A	0.00451955	1	10	GCCCAAGAAA	ATTTCTAAGAAA	Duroc
RGGAGTTCCCGTCGTGGC	ZEP1_HUMAN.H11MO.0.D	0.00254233	1	11	GGGAGTTCCCGTCGTGGC	GGGGATTTCCCA	Duroc
RGGAGTTCCCGTCGTGGC	MA0107.1	0.00354008	1	10	GGGAGTTCCCGTCGTGGC	GGGAATTTCC	Duroc
RGGAGTTCCCGTCGTGGC	MA0696.1	0.00421335	1	14	GGGAGTTCCCGTCGTGGC	GACCCCCCGCTGTG	Duroc
RGGAGTTCCCGTCGTGGC	ZIC1_full	0.00421335	1	14	GGGAGTTCCCGTCGTGGC	GACCCCCCGCTGTG	Duroc
TATGGAGG	PATZ1_HUMAN.H11MO.1.C	0.00324019	1	7	TATGGAGG	AGGGAGGGG	Duroc
TATGGAGG	BHE23_HUMAN.H11MO.0.D	0.00367645	1	8	TATGGAGG	AGCATATGGTGG	Duroc
ACGCGGGATC	CENPB_HUMAN.H11MO.0.D	0.0026863	1	9	ACGCGGGATC	TTCGTACGATGCGGGTT	Duroc
ACGCGGGATC	MA1122.1	0.0034462	1	10	ACGCGGGATC	GGGCGGGAAGG	Duroc
ACGCGGGATC	MA0527.1	0.00445545	1	10	ACGCGGGATC	CTCTCGCGAGATCTG	Duroc
CWGAGCMA	ZN554_HUMAN.H11MO.1.D	1.47078e-05	0.0644927	8	CTGAGCAA	GCAGAGCCA	Duroc
CWGAGCMA	ZN554_HUMAN.H11MO.0.C	0.000136348	0.298938	8	CTGAGCAA	GCTGAGCCATGTGGGGTGCT	Duroc
CWGAGCMA	BACH2_HUMAN.H11MO.0.A	0.00103827	0.71619	8	CTGAGCAA	TGCTGAGTCAT	Duroc
CWGAGCMA	MAFK_HUMAN.H11MO.1.A	0.00113825	0.71619	8	CTGAGCAA	TGCTGAGTCAGCA	Duroc
CWGAGCMA	FOXM1_HUMAN.H11MO.0.A	0.00115767	0.71619	8	CTGAGCAA	GCAAAGCAAACA	Duroc
CWGAGCMA	NFE2_HUMAN.H11MO.0.A	0.00173279	0.71619	8	CTGAGCAA	TGCTGAGTCATGC	Duroc
CWGAGCMA	MA1101.1	0.00179269	0.71619	8	CTGAGCAA	ATTGCTGAGTCATC	Duroc
CWGAGCMA	NF2L2_HUMAN.H11MO.0.A	0.00179269	0.71619	8	CTGAGCAA	AACTGCTGAGTCAT	Duroc
CWGAGCMA	MA0150.2	0.00204403	0.71619	8	CTGAGCAA	TGCTGAGTCATGCTG	Duroc
CWGAGCMA	MA0501.1	0.00204403	0.71619	8	CTGAGCAA	AAATTGCTGAGTCAT	Duroc
CWGAGCMA	MA0591.1	0.00204403	0.71619	8	CTGAGCAA	GTGCTGAGTCATCCT	Duroc
CWGAGCMA	MAFB_HUMAN.H11MO.0.B	0.00220588	0.71619	8	CTGAGCAA	CTGAGTCAGCA	Duroc
CWGAGCMA	BACH1_HUMAN.H11MO.0.A	0.00242341	0.71619	8	CTGAGCAA	TGCTGAGTCATGC	Duroc
CWGAGCMA	ZN121_HUMAN.H11MO.0.C	0.00244995	0.71619	8	CTGAGCAA	CTGGGCAACATAGCAAGACC	Duroc
CWGAGCMA	ZN331_HUMAN.H11MO.0.C	0.00244995	0.71619	8	CTGAGCAA	CCACCCAGCTGAGCCCAGCC	Duroc
CWGAGCMA	JUNB_HUMAN.H11MO.0.A	0.00262579	0.719619	8	CTGAGCAA	TCTGAGTCACC	Duroc
CWGAGCMA	MA0495.2	0.0031976	0.739667	8	CTGAGCAA	AATTTGCTGAGTCAGCAAATT	Duroc
CWGAGCMA	FOXA2_HUMAN.H11MO.0.A	0.00323981	0.739667	8	CTGAGCAA	GCTAAGTAAACA	Duroc
CWGAGCMA	MA0496.2	0.00341916	0.739667	8	CTGAGCAA	AATTGCTGAGTCAGCAAAT	Duroc
CWGAGCMA	MAFK_full_2	0.00354237	0.739667	8	CTGAGCAA	ATGCTGAGTCAGCGA	Duroc
CAGGCTAGGGGT	RARA_HUMAN.H11MO.1.A	0.0042032	1	10	CAGGCTAGGGGT	AAGGTCAGGG	Duroc
GCTGTAGC	ZN708_HUMAN.H11MO.1.D	0.000473048	1	8	GCTGTAGC	GCTGTACCT	Landrace
GCTGTAGC	ZBTB6_HUMAN.H11MO.0.C	0.00150224	1	8	GCTGTAGC	GGTGCTGGAGCCG	Landrace
GCTGTAGC	MA0832.1	0.00210461	1	8	GCTGTAGC	ACAACAGCTGTTGC	Landrace
GCTGTAGC	Tcf21_DBD	0.00210461	1	8	GCTGTAGC	ACAACAGCTGTTGC	Landrace
GCTGTAGC	ZN708_HUMAN.H11MO.0.C	0.00276109	1	8	GCTGTAGC	GCTGTACCTGCTTATTAGGC	Landrace
TCCCAGGC	SUH_HUMAN.H11MO.0.A	0.00015517	0.680565	8	TCCCAGGC	TTTCCCACGCC	Landrace
TCCCAGGC	ZF64A_HUMAN.H11MO.0.D	0.000669461	0.853664	8	TCCCAGGC	CAGGTTCCCGGGCCCC	Landrace
TCCCAGGC	ZN586_HUMAN.H11MO.0.C	0.000703474	0.853664	8	TCCCAGGC	CATTTTTTCCTCCTAGGCCT	Landrace
TCCCAGGC	NR0B1_HUMAN.H11MO.0.D	0.00116624	0.853664	8	TCCCAGGC	TCTCCCACGC	Landrace
TCCCAGGC	MA1116.1	0.00116624	0.853664	7	TCCCAGGC	CTTTCCCAGG	Landrace
TCCCAGGC	HIC2_HUMAN.H11MO.0.D	0.00116782	0.853664	8	TCCCAGGC	ACATGCCAGGC	Landrace
TCCCAGGC	P53_HUMAN.H11MO.1.A	0.00152757	0.957119	7	TCCCAGGC	CCCAGGCATGTCC	Landrace
TCCCAGGC	ARNT2_HUMAN.H11MO.0.D	0.00216716	0.967755	8	TCCCAGGC	GCCTCCCACGCC	Landrace
TCCCAGGC	ZKSC3_HUMAN.H11MO.0.D	0.00272045	0.967755	8	TCCCAGGC	TTCGAGGCTAG	Landrace
TCCCAGGC	HAND1_HUMAN.H11MO.1.D	0.00283464	0.967755	6	TCCCAGGC	CCAGGCC	Landrace
TCCCAGGC	ZN322_HUMAN.H11MO.0.B	0.00286235	0.967755	8	TCCCAGGC	CCAGGCTCTGTACCAGGCTC	Landrace
TCCCAGGC	MA0003.3	0.0034796	0.967755	8	TCCCAGGC	CGCCTCAGGCA	Landrace
TCCCAGGC	TFAP2A_DBD_2	0.0034796	0.967755	8	TCCCAGGC	CGCCTCAGGCA	Landrace
TCCCAGGC	TEAD1_HUMAN.H11MO.0.A	0.0037911	0.967755	8	TCCCAGGC	ACATTCCAGCCA	Landrace
TCCCAGGC	TEAD4_HUMAN.H11MO.0.A	0.00398215	0.967755	8	TCCCAGGC	ACATTCCTGGCAT	Landrace
TCCCAGGC	Tcfap2a_DBD_2	0.00409936	0.967755	8	TCCCAGGC	CGCCTCAGGCA	Landrace
TCCCAGGC	MA1121.1	0.00414954	0.967755	8	TCCCAGGC	TCACATTCCAGCC	Landrace
TCCCAGGC	ZBTB49_DBD	0.00421196	0.967755	8	TCCCAGGC	TGACGTGCCAGGCGAAA	Landrace
TCCCAGGC	TFAP2B_DBD_2	0.00445624	0.967755	8	TCCCAGGC	AGCCTCAGGCA	Landrace
TCCCAGGC	TFAP2C_full_3	0.00445624	0.967755	8	TCCCAGGC	AGCCTCAGGCA	Landrace
GGGCAGGG	TBX1_HUMAN.H11MO.0.D	1.34182e-05	0.0580914	8	GGGCAGGG	GGGTGGGCAGGGGTGGGCGG	Landrace
GGGCAGGG	EGR4_HUMAN.H11MO.0.D	0.000121521	0.128645	8	GGGCAGGG	GGCGGCAGGGC	Landrace
GGGCAGGG	PURA_HUMAN.H11MO.0.D	0.000184229	0.128645	8	GGGCAGGG	GGAAGGGGGGGGCAGGG	Landrace
GGGCAGGG	KLF12_HUMAN.H11MO.0.C	0.000187438	0.128645	8	GGGCAGGG	AGGGGCGGGGC	Landrace
GGGCAGGG	COT1_HUMAN.H11MO.0.C	0.000214092	0.128645	8	GGGCAGGG	GGGGTCAGAGGTCAGGG	Landrace
GGGCAGGG	KLF6_HUMAN.H11MO.0.A	0.00022107	0.128645	8	GGGCAGGG	GGAAGGGCGGGGCCGGGGG	Landrace
GGGCAGGG	RARA_HUMAN.H11MO.1.A	0.000248634	0.128645	8	GGGCAGGG	AAGGTCAGGG	Landrace
GGGCAGGG	COT1_HUMAN.H11MO.1.C	0.000254398	0.128645	8	GGGCAGGG	GCAGAGGTCAGGG	Landrace
GGGCAGGG	SP1_HUMAN.H11MO.1.A	0.000296791	0.128645	8	GGGCAGGG	GGGGGGCGGGGCCG	Landrace
GGGCAGGG	ESR2_HUMAN.H11MO.0.A	0.000318565	0.128645	8	GGGCAGGG	AGGTCAGGGTGACCT	Landrace
GGGCAGGG	KLF5_HUMAN.H11MO.0.A	0.000326864	0.128645	8	GGGCAGGG	AGGGTGGGGCTGGG	Landrace
GGGCAGGG	ZN281_HUMAN.H11MO.0.A	0.000466101	0.168157	8	GGGCAGGG	GGGTGGGGGAGGGGA	Landrace
GGGCAGGG	RORA_HUMAN.H11MO.0.C	0.000584683	0.169477	8	GGGCAGGG	AACTAGGTCAGGG	Landrace
GGGCAGGG	SP2_HUMAN.H11MO.1.B	0.000633734	0.169477	8	GGGCAGGG	AGGGGGCGGGGC	Landrace
GGGCAGGG	ZN148_HUMAN.H11MO.0.D	0.000639648	0.169477	8	GGGCAGGG	GGGGTGGGGGAGGGG	Landrace
GGGCAGGG	MA0079.3	0.000641768	0.169477	8	GGGCAGGG	GGGGGCGGGGC	Landrace
GGGCAGGG	SP1_HUMAN.H11MO.0.A	0.000698572	0.169477	8	GGGCAGGG	GGGGGGCGGGGCCGGGGGGGGG	Landrace
GGGCAGGG	MA0258.2	0.000704639	0.169477	8	GGGCAGGG	AGGTCAGGGTGACCT	Landrace
GGGCAGGG	KLF15_HUMAN.H11MO.0.A	0.000775537	0.172308	8	GGGCAGGG	GGGGAGGAGCAGGGGGGGG	Landrace
GGGCAGGG	COT2_HUMAN.H11MO.1.A	0.00079601	0.172308	8	GGGCAGGG	GGGGTCAAAGGTCAGGG	Landrace
GGGCAGGG	SP3_HUMAN.H11MO.0.B	0.00083943	0.173054	8	GGGCAGGG	GGGGGGGGGCGGGGCCGGGG	Landrace
GGGCAGGG	MA0599.1	0.000939229	0.184827	8	GGGCAGGG	GGGGCGGGGC	Landrace
GGGCAGGG	KLF3_HUMAN.H11MO.0.B	0.00104837	0.197334	8	GGGCAGGG	GGGGAGGGGCGGGGCCGGG	Landrace
GGGCAGGG	SP4_HUMAN.H11MO.1.A	0.00120662	0.20738	8	GGGCAGGG	GGAGGGGGCGGGGCCG	Landrace
GGGCAGGG	ZBT17_HUMAN.H11MO.0.A	0.00136489	0.20738	8	GGGCAGGG	GAGGGTGGGGGAGGGGAAG	Landrace
GGGCAGGG	KLF1_HUMAN.H11MO.0.A	0.00141343	0.20738	8	GGGCAGGG	GGGGCGGGGCCGGG	Landrace
GGGCAGGG	SP2_HUMAN.H11MO.0.A	0.00143138	0.20738	8	GGGCAGGG	GGGGGGGGGGCGGGGCCGGGGG	Landrace
GGGCAGGG	ESR1_HUMAN.H11MO.0.A	0.00151238	0.20738	8	GGGCAGGG	AGGTCAGGGTGACCT	Landrace
GGGCAGGG	NFIC_HUMAN.H11MO.0.A	0.00154438	0.20738	8	GGGCAGGG	CTTGGCAGGGAGCCAAG	Landrace
GGGCAGGG	RARB_HUMAN.H11MO.0.D	0.00155609	0.20738	8	GGGCAGGG	GAGGTCAGGGC	Landrace
GGGCAGGG	ZN467_HUMAN.H11MO.0.C	0.00156267	0.20738	8	GGGCAGGG	GGGGAGGGGAGGGGGGGGGGGG	Landrace
GGGCAGGG	MA0516.1	0.00160744	0.20738	8	GGGCAGGG	GGGAGGGGGCGGGGC	Landrace
GGGCAGGG	MAZ_HUMAN.H11MO.1.A	0.00162865	0.20738	8	GGGCAGGG	GAGGGAGGGGG	Landrace
GGGCAGGG	SP1_DBD	0.00162865	0.20738	8	GGGCAGGG	GGGGGCGGGGT	Landrace
GGGCAGGG	MAZ_HUMAN.H11MO.0.A	0.00169931	0.210194	8	GGGCAGGG	GGGGGAGGGGGGGGGGGGGGGG	Landrace
GGGCAGGG	VEZF1_HUMAN.H11MO.0.C	0.00184139	0.221442	8	GGGCAGGG	GGGGAGGGGGGAGGGGGAGGGG	Landrace
GGGCAGGG	PATZ1_HUMAN.H11MO.1.C	0.00196672	0.225253	8	GGGCAGGG	AGGGAGGGG	Landrace
GGGCAGGG	SP4_HUMAN.H11MO.0.A	0.00199537	0.225253	8	GGGCAGGG	GGGAAGGGGGCGGGGCCGGG	Landrace
GGGCAGGG	MA0103.3	0.00202917	0.225253	8	GGGCAGGG	GCGCAGGTGGG	Landrace
GGGCAGGG	VEZF1_HUMAN.H11MO.1.C	0.00209817	0.225966	8	GGGCAGGG	AGAGGGAGGGGG	Landrace
GGGCAGGG	PATZ1_HUMAN.H11MO.0.C	0.00213998	0.225966	8	GGGCAGGG	GGGGAGGGGGCGGGGGGGGAGG	Landrace
GGGCAGGG	RXRA_HUMAN.H11MO.0.A	0.00227767	0.234779	8	GGGCAGGG	GGGGGAGGCAGAGGTCAGAG	Landrace
GGGCAGGG	KLF4_HUMAN.H11MO.0.A	0.00247113	0.248796	8	GGGCAGGG	AGGGTGTGGC	Landrace
GGGCAGGG	ZN341_HUMAN.H11MO.0.C	0.00296443	0.290072	8	GGGCAGGG	GGGGGGGGGGGGAGGGAAGAGC	Landrace
GGGCAGGG	SALL4_HUMAN.H11MO.0.B	0.00305968	0.290072	8	GGGCAGGG	GGAGGGTGGG	Landrace
GGGCAGGG	COT2_HUMAN.H11MO.0.A	0.00322885	0.290072	8	GGGCAGGG	CAAAGGTCAGAGG	Landrace
GGGCAGGG	KLF16_HUMAN.H11MO.0.D	0.00332342	0.290072	8	GGGCAGGG	GGGGGCGGGGGGGGGGGGG	Landrace
GGGCAGGG	MA0741.1	0.00334692	0.290072	8	GGGCAGGG	GGGGGCGTGGC	Landrace
GGGCAGGG	KLF16_DBD	0.00334692	0.290072	8	GGGCAGGG	GGGGGCGTGGC	Landrace
GGGCAGGG	MA0065.2	0.00342932	0.290072	8	GGGCAGGG	GTAGGGCAAAGGTCA	Landrace
GGGCAGGG	MA0746.1	0.00349048	0.290072	8	GGGCAGGG	GGGGGCGTGGC	Landrace
GGGCAGGG	SP3_DBD	0.00349048	0.290072	8	GGGCAGGG	GGGGGCGTGGC	Landrace
GGGCAGGG	EGR1_HUMAN.H11MO.0.A	0.00355112	0.290072	8	GGGCAGGG	GAGGGCGTGGGCGGGGG	Landrace
GGGCAGGG	E2F6_HUMAN.H11MO.0.A	0.0036582	0.293285	8	GGGCAGGG	GGGGCGGGAAGGG	Landrace
GGGCAGGG	ZN350_HUMAN.H11MO.1.D	0.0039823	0.308613	8	GGGCAGGG	ACGGGGCGCAGGGATTTGTTGCCC	Landrace
GGGCAGGG	EGR2_HUMAN.H11MO.1.A	0.00401254	0.308613	8	GGGCAGGG	GGGGCGTGGGCGGGGG	Landrace
GGGCAGGG	ASCL1_HUMAN.H11MO.0.A	0.00406323	0.308613	8	GGGCAGGG	GGGAGCAGGTGCAG	Landrace
GGGCAGGG	E2F4_HUMAN.H11MO.0.A	0.00431516	0.322096	8	GGGCAGGG	GGGGGCGGGAAAT	Landrace
CAGCARAG	Z324A_HUMAN.H11MO.0.C	0.000224572	0.955287	8	CAGCAAAG	TGGCAGCAAAGGATGGTTTGATA	Landrace
CAGCARAG	PAX5_HUMAN.H11MO.0.A	0.000435607	0.955287	8	CAGCAAAG	GCCTGGGCAGCAGAGCGTGAC	Landrace
CAGCARAG	ZN563_HUMAN.H11MO.1.C	0.000996396	1	8	CAGCAAAG	CAGGCAGCACAG	Landrace
CAGCARAG	TF7L2_HUMAN.H11MO.0.A	0.00293621	1	8	CAGCAAAG	CCACATCAAAGGG	Landrace
CAGCARAG	TCF7_HUMAN.H11MO.0.A	0.00335045	1	8	CAGCAAAG	AACCACATCAAAGGAA	Landrace
CAGCARAG	MA0842.1	0.00394634	1	8	CAGCAAAG	GTCAGCAAATT	Landrace
CAGCARAG	NRL_DBD	0.00394634	1	8	CAGCAAAG	GTCAGCAAATT	Landrace
CAGCARAG	TF7L1_HUMAN.H11MO.0.B	0.00403674	1	8	CAGCAAAG	AACATCAAAGGCA	Landrace
CAGCARAG	NR1I3_HUMAN.H11MO.0.C	0.00407119	1	8	CAGCAAAG	GGGGTCAGGAAAGTTCAG	Landrace
CAGCARAG	Rarb_DBD_2	0.00407119	1	8	CAGCAAAG	AAAGGTCACCAGAGGTCA	Landrace
CAGCARAG	RARG_DBD_3	0.00441751	1	8	CAGCAAAG	AAGGTCACCAGAGGTCA	Landrace
CWGCAGSS	ZN547_HUMAN.H11MO.0.C	0.000291267	1	8	CTGCAGCC	TGCTAATGCAGCAGGCATAC	Landrace
CWGCAGSS	TFE2_HUMAN.H11MO.0.A	0.000475667	1	8	CTGCAGCC	CTGCAGCTGTG	Landrace
CWGCAGSS	MYOD1_HUMAN.H11MO.1.A	0.000751182	1	8	CTGCAGCC	CTGCAGCTGTC	Landrace
CWGCAGSS	MA0521.1	0.00100401	1	8	CTGCAGCC	CTGCAGCTGTT	Landrace
CWGCAGSS	MA1100.1	0.00180204	1	8	CTGCAGCC	GCAGCAGCTGGCG	Landrace
CWGCAGSS	ZSC31_HUMAN.H11MO.0.C	0.00184038	1	8	CTGCAGCC	GGCAGCAGGGCAGTTATG	Landrace
CWGCAGSS	MA0500.1	0.0028385	1	8	CTGCAGCC	CTGCAGCTGTC	Landrace
CWGCAGSS	NHLH1_DBD	0.0030714	1	8	CTGCAGCC	CGCAGCTGCG	Landrace
CWGCAGSS	MAFA_HUMAN.H11MO.0.D	0.00372733	1	8	CTGCAGCC	CGAAGGCTGCGGGGTCAGCAC	Landrace
CWGCAGSS	ZBTB6_HUMAN.H11MO.0.C	0.00449506	1	8	CTGCAGCC	GGTGCTGGAGCCG	Landrace
GAGGAGGG	ZN263_HUMAN.H11MO.0.A	6.33773e-05	0.277331	8	GAGGAGGG	GGGAGGAGGGAGAGGAGGAG	Landrace
GAGGAGGG	WT1_HUMAN.H11MO.0.C	0.000203333	0.281046	8	GAGGAGGG	GGGCGGGGGAGGAGGGGGGG	Landrace
GAGGAGGG	VEZF1_HUMAN.H11MO.1.C	0.000215067	0.281046	8	GAGGAGGG	AGAGGGAGGGGG	Landrace
GAGGAGGG	MA0528.1	0.000256905	0.281046	8	GAGGAGGG	GGAGGAGGAGGGGGAGGAGGA	Landrace
GAGGAGGG	ZN281_HUMAN.H11MO.0.A	0.000432629	0.297755	8	GAGGAGGG	GGGTGGGGGAGGGGA	Landrace
GAGGAGGG	MAZ_HUMAN.H11MO.0.A	0.000501082	0.297755	8	GAGGAGGG	GGGGGAGGGGGGGGGGGGGGGG	Landrace
GAGGAGGG	VEZF1_HUMAN.H11MO.0.C	0.000526457	0.297755	8	GAGGAGGG	GGGGAGGGGGGAGGGGGAGGGG	Landrace
GAGGAGGG	ZBT17_HUMAN.H11MO.0.A	0.000544357	0.297755	8	GAGGAGGG	GAGGGTGGGGGAGGGGAAG	Landrace
GAGGAGGG	WT1_HUMAN.H11MO.1.B	0.000702896	0.341754	7	GAGGAGGG	GTGGGAGGAGG	Landrace
GAGGAGGG	ZN148_HUMAN.H11MO.0.D	0.00081616	0.345233	8	GAGGAGGG	GGGGTGGGGGAGGGG	Landrace
GAGGAGGG	ZN263_HUMAN.H11MO.1.A	0.000867841	0.345233	7	GAGGAGGG	GAGGGAGGAGG	Landrace
GAGGAGGG	KLF15_HUMAN.H11MO.0.A	0.00109969	0.351071	8	GAGGAGGG	GGGGAGGAGCAGGGGGGGG	Landrace
GAGGAGGG	ZN436_HUMAN.H11MO.0.C	0.00112654	0.351071	7	GAGGAGGG	TCAGGGAAGGCTTCCTGGAGGAGG	Landrace
GAGGAGGG	ZN219_HUMAN.H11MO.0.D	0.00114175	0.351071	8	GAGGAGGG	GAGGGGGGCGGA	Landrace
GAGGAGGG	ZSC22_HUMAN.H11MO.0.C	0.00120343	0.351071	7	GAGGAGGG	GGTCTGAGGGAGGAGG	Landrace
GAGGAGGG	MA0079.3	0.00153166	0.418899	8	GAGGAGGG	GGGGGCGGGGC	Landrace
GAGGAGGG	ZN467_HUMAN.H11MO.0.C	0.00166343	0.42702	8	GAGGAGGG	GGGGAGGGGAGGGGGGGGGGGG	Landrace
GAGGAGGG	MAZ_HUMAN.H11MO.1.A	0.00176997	0.42702	8	GAGGAGGG	GAGGGAGGGGG	Landrace
GAGGAGGG	TBX3_HUMAN.H11MO.0.C	0.00185412	0.42702	8	GAGGAGGG	GGAGGTGGGAA	Landrace
GAGGAGGG	SP2_HUMAN.H11MO.1.B	0.00207905	0.454883	8	GAGGAGGG	AGGGGGCGGGGC	Landrace
GAGGAGGG	PATZ1_HUMAN.H11MO.0.C	0.00233231	0.485307	8	GAGGAGGG	GGGGAGGGGGCGGGGGGGGAGG	Landrace
GAGGAGGG	ZN341_HUMAN.H11MO.0.C	0.00251539	0.485307	8	GAGGAGGG	GGGGGGGGGGGGAGGGAAGAGC	Landrace
GAGGAGGG	PLAG1_HUMAN.H11MO.0.D	0.00265903	0.485307	8	GAGGAGGG	GGGGGCATCAGGAGGGG	Landrace
GAGGAGGG	E2F7_HUMAN.H11MO.0.B	0.00271153	0.485307	8	GAGGAGGG	GGGGCGGGAAAGG	Landrace
GAGGAGGG	PATZ1_HUMAN.H11MO.1.C	0.00277262	0.485307	8	GAGGAGGG	AGGGAGGGG	Landrace
GAGGAGGG	SP4_HUMAN.H11MO.1.A	0.00381601	0.642246	8	GAGGAGGG	GGAGGGGGCGGGGCCG	Landrace
GAGGAGGG	MA0516.1	0.00408049	0.643883	8	GAGGAGGG	GGGAGGGGGCGGGGC	Landrace
GAGGAGGG	ZNF740_full	0.00412738	0.643883	8	GAGGAGGG	GTGGGGGGGG	Landrace
GAGGAGGG	Zfp740_DBD	0.00432845	0.643883	8	GAGGAGGG	GTGGGGGGGG	Landrace
GAGGAGGG	ZN770_HUMAN.H11MO.0.C	0.00441431	0.643883	8	GAGGAGGG	GGGAGGCTGAGGCGGGAGGATC	Landrace
AAAAAAAAAAAAAAAAAAA	CPEB1_HUMAN.H11MO.0.D	2.70849e-08	0.000118684	17	AAAAAAAAAAAAAAAAAAA	AAAAAAAAAAATAAAAA	Landrace
AAAAAAAAAAAAAAAAAAA	PRDM6_HUMAN.H11MO.0.C	1.67703e-05	0.0367429	13	AAAAAAAAAAAAAAAAAAA	AAAAAGAAAAAAA	Landrace
AAAAAAAAAAAAAAAAAAA	FOXL1_HUMAN.H11MO.0.D	3.40234e-05	0.0489226	19	AAAAAAAAAAAAAAAAAAA	AAAAGTAAACAAACAAACA	Landrace
AAAAAAAAAAAAAAAAAAA	MA1125.1	4.46587e-05	0.0489226	12	AAAAAAAAAAAAAAAAAAA	TTTAAAAAAAAA	Landrace
AAAAAAAAAAAAAAAAAAA	ANDR_HUMAN.H11MO.0.A	5.64564e-05	0.0494774	18	AAAAAAAAAAAAAAAAAAA	AGCAAACAAAAAAGAACA	Landrace
AAAAAAAAAAAAAAAAAAA	FOXG1_HUMAN.H11MO.0.D	0.000111619	0.0815171	17	AAAAAAAAAAAAAAAAAAA	AAAAAAATATAAACAAT	Landrace
AAAAAAAAAAAAAAAAAAA	FOXJ3_HUMAN.H11MO.0.A	0.000268928	0.153053	13	AAAAAAAAAAAAAAAAAAA	AAAAAATAAACAA	Landrace
AAAAAAAAAAAAAAAAAAA	STAT1_HUMAN.H11MO.1.A	0.000279427	0.153053	19	AAAAAAAAAAAAAAAAAAA	AAGAAAATGAAACTGAAAG	Landrace
AAAAAAAAAAAAAAAAAAA	ONEC2_HUMAN.H11MO.0.D	0.000503969	0.245372	18	AAAAAAAAAAAAAAAAAAA	AAAAAAAATCAATAACAAGAC	Landrace
AAAAAAAAAAAAAAAAAAA	FUBP1_HUMAN.H11MO.0.D	0.000560466	0.245591	12	AAAAAAAAAAAAAAAAAAA	AAAAAAACACAA	Landrace
AAAAAAAAAAAAAAAAAAA	NFAC1_HUMAN.H11MO.0.B	0.000764365	0.287265	15	AAAAAAAAAAAAAAAAAAA	ATGGAAAAAAAGAAA	Landrace
AAAAAAAAAAAAAAAAAAA	FOXJ3_HUMAN.H11MO.1.B	0.000786684	0.287265	13	AAAAAAAAAAAAAAAAAAA	TAAACAAAAACAA	Landrace
AAAAAAAAAAAAAAAAAAA	STAT2_HUMAN.H11MO.0.A	0.00105017	0.353981	19	AAAAAAAAAAAAAAAAAAA	AGGAAAATGAAACTGAAAG	Landrace
AAAAAAAAAAAAAAAAAAA	ZN713_HUMAN.H11MO.0.D	0.00139045	0.435201	19	AAAAAAAAAAAAAAAAAAA	ATAGAAAAATGACATGAAA	Landrace
AAAAAAAAAAAAAAAAAAA	MA0757.1	0.00172538	0.471828	14	AAAAAAAAAAAAAAAAAAA	AAAAAATCAATAAT	Landrace
AAAAAAAAAAAAAAAAAAA	ONECUT3_DBD	0.00172538	0.471828	14	AAAAAAAAAAAAAAAAAAA	AAAAAATCAATAAT	Landrace
AAAAAAAAAAAAAAAAAAA	HXC10_HUMAN.H11MO.0.D	0.0018305	0.471828	17	AAAAAAAAAAAAAAAAAAA	GTAATAAAAAAATTAAAAA	Landrace
AAAAAAAAAAAAAAAAAAA	BC11A_HUMAN.H11MO.0.A	0.00201914	0.491539	17	AAAAAAAAAAAAAAAAAAA	AAAAGAGGAAGTGAAAA	Landrace
AAAAAAAAAAAAAAAAAAA	IRF1_HUMAN.H11MO.0.A	0.00265084	0.584013	19	AAAAAAAAAAAAAAAAAAA	GAAAATGAAAGTGAAAGTAA	Landrace
AAAAAAAAAAAAAAAAAAA	ONECUT1_DBD	0.00266557	0.584013	14	AAAAAAAAAAAAAAAAAAA	AAAAAATCGATAAT	Landrace
AAAAAAAAAAAAAAAAAAA	MA0851.1	0.00309311	0.644852	17	AAAAAAAAAAAAAAAAAAA	AAAAAGTAAACAAACAC	Landrace
AAAAAAAAAAAAAAAAAAA	CPEB1_full	0.00323757	0.644852	8	AAAAAAAAAAAAAAAAAAA	AATAAAAA	Landrace
AAAAAAAAAAAAAAAAAAA	FOXC1_DBD_1	0.00348263	0.64984	13	AAAAAAAAAAAAAAAAAAA	AAGTAAATAAACA	Landrace
AAAAAAAAAAAAAAAAAAA	ZFP28_HUMAN.H11MO.0.C	0.00355921	0.64984	18	AAAAAAAAAAAAAAAAAAA	TGACACAAGAAGAAATAGAA	Landrace
AAAAAAAAAAAAAAAAAAA	SRY_HUMAN.H11MO.0.B	0.00423802	0.742824	9	AAAAAAAAAAAAAAAAAAA	AAAACAAAA	Landrace
AGAGCCAS	ZN554_HUMAN.H11MO.1.D	0.000635431	1	7	AGAGCCAC	GCAGAGCCA	Landrace
AGAGCCAS	ZN554_HUMAN.H11MO.0.C	0.0023714	1	8	AGAGCCAC	GCTGAGCCATGTGGGGTGCT	Landrace
CCYCCCCC	TBX15_HUMAN.H11MO.0.D	5.65034e-07	0.00243788	8	CCCCCCCC	CCCCCACCCCCCCCCCCCC	Landrace
CCYCCCCC	ZNF740_full	1.8081e-06	0.00390059	8	CCCCCCCC	CCCCCCCCAC	Landrace
CCYCCCCC	MA0753.1	4.20378e-06	0.00453438	8	CCCCCCCC	CCCCCCCCAC	Landrace
CCYCCCCC	ZNF740_DBD	4.20378e-06	0.00453438	8	CCCCCCCC	CCCCCCCCAC	Landrace
CCYCCCCC	Zfp740_DBD	1.28231e-05	0.0103642	8	CCCCCCCC	CCCCCCCCAC	Landrace
CCYCCCCC	KLF15_HUMAN.H11MO.0.A	1.6815e-05	0.0103642	8	CCCCCCCC	CCCCCCCCTGCTCCTCCCC	Landrace
CCYCCCCC	KLF16_HUMAN.H11MO.0.D	1.6815e-05	0.0103642	8	CCCCCCCC	CCCCCCCCCCCCCGCCCCC	Landrace
CCYCCCCC	ZN740_HUMAN.H11MO.0.D	2.08447e-05	0.011242	8	CCCCCCCC	CCCACCCCCCCCCC	Landrace
CCYCCCCC	SP3_HUMAN.H11MO.0.B	5.55655e-05	0.0266379	8	CCCCCCCC	CCCCGGCCCCGCCCCCCCCC	Landrace
CCYCCCCC	SP1_HUMAN.H11MO.0.A	6.41138e-05	0.0268923	8	CCCCCCCC	CCCCCCCCCGGCCCCGCCCCCC	Landrace
CCYCCCCC	PRDM4_HUMAN.H11MO.0.D	6.88077e-05	0.0268923	8	CCCCCCCC	TTTCAAGGCCCCCCAC	Landrace
CCYCCCCC	ZN219_HUMAN.H11MO.0.D	7.858e-05	0.0268923	8	CCCCCCCC	TCCGCCCCCCTC	Landrace
CCYCCCCC	MAZ_HUMAN.H11MO.0.A	8.10278e-05	0.0268923	8	CCCCCCCC	CCCCCCCCCCCCCCCCTCCCCC	Landrace
CCYCCCCC	ZN148_HUMAN.H11MO.0.D	0.000104155	0.0320987	8	CCCCCCCC	CCCCTCCCCCACCCC	Landrace
CCYCCCCC	MA0516.1	0.000125725	0.0328926	8	CCCCCCCC	GCCCCGCCCCCTCCC	Landrace
CCYCCCCC	SP2_HUMAN.H11MO.0.A	0.000130663	0.0328926	8	CCCCCCCC	CCCCCGGCCCCGCCCCCCCCCC	Landrace
CCYCCCCC	ZN341_HUMAN.H11MO.0.C	0.00013963	0.0328926	8	CCCCCCCC	GCTCTTCCCTCCCCCCCCCCCC	Landrace
CCYCCCCC	ZN281_HUMAN.H11MO.0.A	0.000141845	0.0328926	8	CCCCCCCC	TCCCCTCCCCCACCC	Landrace
CCYCCCCC	ZN467_HUMAN.H11MO.0.C	0.000149518	0.0328926	8	CCCCCCCC	CCCCCCCCCCCCTCCCCTCCCC	Landrace
CCYCCCCC	PURA_HUMAN.H11MO.0.D	0.000157154	0.0328926	8	CCCCCCCC	CCCTGCCCCCCCCTTCC	Landrace
CCYCCCCC	PATZ1_HUMAN.H11MO.0.C	0.000160096	0.0328926	8	CCCCCCCC	CCTCCCCCCCCGCCCCCTCCCC	Landrace
CCYCCCCC	PATZ1_HUMAN.H11MO.1.C	0.000198791	0.0375126	8	CCCCCCCC	CCCCTCCCT	Landrace
CCYCCCCC	SP4_HUMAN.H11MO.1.A	0.000202451	0.0375126	8	CCCCCCCC	CGGCCCCGCCCCCTCC	Landrace
CCYCCCCC	VEZF1_HUMAN.H11MO.0.C	0.000221626	0.0375126	8	CCCCCCCC	CCCCTCCCCCTCCCCCCTCCCC	Landrace
CCYCCCCC	TAL1_HUMAN.H11MO.0.A	0.000225821	0.0375126	8	CCCCCCCC	CCTTATCTGCCCCCCCCAG	Landrace
CCYCCCCC	ZN263_HUMAN.H11MO.1.A	0.000226054	0.0375126	8	CCCCCCCC	CCTCCTCCCTC	Landrace
CCYCCCCC	WT1_HUMAN.H11MO.0.C	0.000244637	0.0390927	8	CCCCCCCC	CCCCCCCTCCTCCCCCGCCC	Landrace
CCYCCCCC	KLF9_HUMAN.H11MO.0.C	0.000336185	0.0518034	8	CCCCCCCC	GGCCACGCCCCCTCC	Landrace
CCYCCCCC	MA0073.1	0.000350727	0.0521806	8	CCCCCCCC	CCCCAAACCACCCCCCCCCA	Landrace
CCYCCCCC	RREB1_HUMAN.H11MO.0.D	0.000404674	0.0581998	8	CCCCCCCC	ACCCCAAACCACCCCCCCCCCC	Landrace
CCYCCCCC	GLIS3_HUMAN.H11MO.0.D	0.000429236	0.0587788	8	CCCCCCCC	TACCCCCCAC	Landrace
CCYCCCCC	KLF12_HUMAN.H11MO.0.C	0.000449913	0.0587788	8	CCCCCCCC	GCCCCGCCCCT	Landrace
CCYCCCCC	ZN263_HUMAN.H11MO.0.A	0.000450334	0.0587788	8	CCCCCCCC	CTCCTCCTCTCCCTCCTCCC	Landrace
CCYCCCCC	ZBT17_HUMAN.H11MO.0.A	0.000471777	0.0587788	8	CCCCCCCC	CTTCCCCTCCCCCACCCTC	Landrace
CCYCCCCC	GLIS1_HUMAN.H11MO.0.D	0.000476816	0.0587788	8	CCCCCCCC	AGACCCCCCACGA	Landrace
CCYCCCCC	MA0528.1	0.000550367	0.061346	8	CCCCCCCC	TCCTCCTCCCCCTCCTCCTCC	Landrace
CCYCCCCC	MA0737.1	0.000554515	0.061346	8	CCCCCCCC	GACCCCCCACGAAG	Landrace
CCYCCCCC	SP1_HUMAN.H11MO.1.A	0.000554515	0.061346	8	CCCCCCCC	CGGCCCCGCCCCCC	Landrace
CCYCCCCC	GLIS3_DBD	0.000554515	0.061346	8	CCCCCCCC	GACCCCCCACGAAG	Landrace
CCYCCCCC	MA0735.1	0.000596744	0.0619725	8	CCCCCCCC	AGACCCCCCACGAAGC	Landrace
CCYCCCCC	GLIS1_DBD	0.000596744	0.0619725	8	CCCCCCCC	AGACCCCCCACGAAGC	Landrace
CCYCCCCC	MAZ_HUMAN.H11MO.1.A	0.000603268	0.0619725	8	CCCCCCCC	CCCCCTCCCTC	Landrace
CCYCCCCC	TBX1_HUMAN.H11MO.0.D	0.000627202	0.0629328	8	CCCCCCCC	CCGCCCACCCCTGCCCACCC	Landrace
CCYCCCCC	KLF3_HUMAN.H11MO.0.B	0.000672238	0.0659187	8	CCCCCCCC	CCCGGCCCCGCCCCTCCCC	Landrace
CCYCCCCC	VEZF1_HUMAN.H11MO.1.C	0.000746118	0.0715373	8	CCCCCCCC	CCCCCTCCCTCT	Landrace
CCYCCCCC	RXRA_HUMAN.H11MO.0.A	0.000789133	0.0715811	8	CCCCCCCC	CTCTGACCTCTGCCTCCCCC	Landrace
CCYCCCCC	MA0079.3	0.000829471	0.0715811	8	CCCCCCCC	GCCCCGCCCCC	Landrace
CCYCCCCC	MA0736.1	0.000833124	0.0715811	8	CCCCCCCC	GACCCCCCGCGAAG	Landrace
CCYCCCCC	GLIS2_HUMAN.H11MO.0.D	0.000833124	0.0715811	8	CCCCCCCC	GACCCCCCGCGAAG	Landrace
CCYCCCCC	GLIS2_DBD	0.000833124	0.0715811	8	CCCCCCCC	GACCCCCCGCGAAG	Landrace
CCYCCCCC	MA0697.1	0.000879299	0.0715811	8	CCCCCCCC	GACCCCCCGCTGCGC	Landrace
CCYCCCCC	ZIC4_HUMAN.H11MO.0.D	0.000879299	0.0715811	8	CCCCCCCC	GACCCCCCGCTGTGC	Landrace
CCYCCCCC	ZIC3_full	0.000879299	0.0715811	8	CCCCCCCC	GACCCCCCGCTGCGC	Landrace
CCYCCCCC	E2F4_HUMAN.H11MO.0.A	0.00101416	0.080389	8	CCCCCCCC	ATTTCCCGCCCCC	Landrace
CCYCCCCC	SP2_HUMAN.H11MO.1.B	0.00102476	0.080389	8	CCCCCCCC	GCCCCGCCCCCT	Landrace
CCYCCCCC	KLF13_HUMAN.H11MO.0.D	0.00110119	0.0848425	8	CCCCCCCC	CACGCCCCCCT	Landrace
CCYCCCCC	ZIC1_HUMAN.H11MO.0.B	0.00115283	0.0860565	8	CCCCCCCC	GACCACCCC	Landrace
CCYCCCCC	MA0696.1	0.00117679	0.0860565	8	CCCCCCCC	GACCCCCCGCTGTG	Landrace
CCYCCCCC	ZIC1_full	0.00117679	0.0860565	8	CCCCCCCC	GACCCCCCGCTGTG	Landrace
CCYCCCCC	Zic3_DBD	0.00125551	0.0902829	8	CCCCCCCC	GACCCCCCGCTGTGC	Landrace
CCYCCCCC	KLF14_HUMAN.H11MO.0.D	0.0012939	0.0915183	8	CCCCCCCC	GCCACGCCCCCCT	Landrace
CCYCCCCC	SALL4_HUMAN.H11MO.0.B	0.0014206	0.0979039	8	CCCCCCCC	CCCACCCTCC	Landrace
CCYCCCCC	WT1_HUMAN.H11MO.1.B	0.00142956	0.0979039	8	CCCCCCCC	CCTCCTCCCAC	Landrace
CCYCCCCC	PROX1_HUMAN.H11MO.0.D	0.00146006	0.0984301	8	CCCCCCCC	CCCAACCCGCCTTACCC	Landrace
CCYCCCCC	MA0599.1	0.00149508	0.0992407	8	CCCCCCCC	GCCCCGCCCC	Landrace
CCYCCCCC	E2F1_HUMAN.H11MO.0.A	0.00158955	0.103912	8	CCCCCCCC	CTTTCCCGCCCCCC	Landrace
CCYCCCCC	E2F7_HUMAN.H11MO.0.B	0.00170629	0.109879	8	CCCCCCCC	CCTTTCCCGCCCC	Landrace
CCYCCCCC	MA0751.1	0.00180854	0.113088	8	CCCCCCCC	GACCCCCCGCTGTGC	Landrace
CCYCCCCC	ZIC4_DBD	0.00180854	0.113088	8	CCCCCCCC	GACCCCCCGCTGTGC	Landrace
CCYCCCCC	EGR2_HUMAN.H11MO.0.A	0.00206816	0.127475	7	CCCCCCCC	CCCCTCCCACACCCCCCC	Landrace
CCYCCCCC	EGR2_HUMAN.H11MO.1.A	0.00226602	0.137462	8	CCCCCCCC	CCCCCGCCCACGCCCC	Landrace
CCYCCCCC	NR0B1_HUMAN.H11MO.0.D	0.00232147	0.137462	8	CCCCCCCC	TCTCCCACGC	Landrace
CCYCCCCC	SRBP2_HUMAN.H11MO.0.B	0.00232578	0.137462	8	CCCCCCCC	CCTCACCCCACCC	Landrace
CCYCCCCC	EGR4_HUMAN.H11MO.0.D	0.00237475	0.138306	8	CCCCCCCC	GCCCTGCCGCC	Landrace
CCYCCCCC	MA0057.1	0.00243623	0.138306	8	CCCCCCCC	TTCCCCCTAC	Landrace
CCYCCCCC	KLF4_HUMAN.H11MO.0.A	0.00243623	0.138306	8	CCCCCCCC	GCCACACCCT	Landrace
CCYCCCCC	TFDP1_HUMAN.H11MO.0.C	0.00255978	0.143433	8	CCCCCCCC	TTTTCCCGCCCCCC	Landrace
CCYCCCCC	KLF5_HUMAN.H11MO.0.A	0.00269558	0.149106	8	CCCCCCCC	CCCAGCCCCACCCT	Landrace
CCYCCCCC	GATA1_HUMAN.H11MO.0.A	0.00283877	0.153916	8	CCCCCCCC	TCTTATCTGTCCCCGCCAG	Landrace
CCYCCCCC	SPIC_HUMAN.H11MO.0.D	0.00285388	0.153916	8	CCCCCCCC	CCTCCCCTTCCTC	Landrace
CCYCCCCC	SP4_HUMAN.H11MO.0.A	0.0032435	0.171693	8	CCCCCCCC	CCCGGCCCCGCCCCCTTCCC	Landrace
CCYCCCCC	EGR1_HUMAN.H11MO.0.A	0.00326309	0.171693	8	CCCCCCCC	CCCCCGCCCACGCCCTC	Landrace
CCYCCCCC	E2F6_HUMAN.H11MO.0.A	0.00331088	0.172109	8	CCCCCCCC	CCCTTCCCGCCCC	Landrace
CCYCCCCC	KLF1_HUMAN.H11MO.0.A	0.00347583	0.178532	8	CCCCCCCC	CCCGGCCCCGCCCC	Landrace
CCYCCCCC	MA1107.1	0.00382537	0.194175	8	CCCCCCCC	GGCCACACCCACC	Landrace
CCYCCCCC	ZSC22_HUMAN.H11MO.0.C	0.00421083	0.211255	8	CCCCCCCC	CCTCCTCCCTCAGACC	Landrace
CCYCCCCC	FOXO3_full_3	0.00446949	0.216232	8	CCCCCCCC	TTTCCCCACAC	Landrace
CCYCCCCC	SP1_DBD	0.00446949	0.216232	8	CCCCCCCC	ACCCCGCCCCC	Landrace
CCYCCCCC	MA0747.1	0.00451049	0.216232	8	CCCCCCCC	GCCACGCCCACT	Landrace
CCYCCCCC	SP8_DBD	0.00451049	0.216232	8	CCCCCCCC	GCCACGCCCACT	Landrace
GGGGAGGG	ZN281_HUMAN.H11MO.0.A	8.99831e-06	0.0295848	8	GGGGAGGG	GGGTGGGGGAGGGGA	Landrace
GGGGAGGG	ZN148_HUMAN.H11MO.0.D	1.53971e-05	0.0295848	8	GGGGAGGG	GGGGTGGGGGAGGGG	Landrace
GGGGAGGG	ZN467_HUMAN.H11MO.0.C	3.32994e-05	0.0295848	8	GGGGAGGG	GGGGAGGGGAGGGGGGGGGGGG	Landrace
GGGGAGGG	ZBT17_HUMAN.H11MO.0.A	5.10079e-05	0.0295848	8	GGGGAGGG	GAGGGTGGGGGAGGGGAAG	Landrace
GGGGAGGG	PATZ1_HUMAN.H11MO.0.C	5.2892e-05	0.0295848	8	GGGGAGGG	GGGGAGGGGGCGGGGGGGGAGG	Landrace
GGGGAGGG	MAZ_HUMAN.H11MO.1.A	5.94354e-05	0.0295848	8	GGGGAGGG	GAGGGAGGGGG	Landrace
GGGGAGGG	ZNF740_full	7.54863e-05	0.0295848	8	GGGGAGGG	GTGGGGGGGG	Landrace
GGGGAGGG	PATZ1_HUMAN.H11MO.1.C	7.6037e-05	0.0295848	8	GGGGAGGG	AGGGAGGGG	Landrace
GGGGAGGG	VEZF1_HUMAN.H11MO.1.C	7.83495e-05	0.0295848	8	GGGGAGGG	AGAGGGAGGGGG	Landrace
GGGGAGGG	MAZ_HUMAN.H11MO.0.A	8.17691e-05	0.0295848	8	GGGGAGGG	GGGGGAGGGGGGGGGGGGGGGG	Landrace
GGGGAGGG	VEZF1_HUMAN.H11MO.0.C	8.17691e-05	0.0295848	8	GGGGAGGG	GGGGAGGGGGGAGGGGGAGGGG	Landrace
GGGGAGGG	ZN341_HUMAN.H11MO.0.C	8.17691e-05	0.0295848	8	GGGGAGGG	GGGGGGGGGGGGAGGGAAGAGC	Landrace
GGGGAGGG	MA0753.1	9.5452e-05	0.0296018	8	GGGGAGGG	GTGGGGGGGG	Landrace
GGGGAGGG	ZNF740_DBD	9.5452e-05	0.0296018	8	GGGGAGGG	GTGGGGGGGG	Landrace
GGGGAGGG	MA0079.3	0.000127267	0.0368372	8	GGGGAGGG	GGGGGCGGGGC	Landrace
GGGGAGGG	TBX15_HUMAN.H11MO.0.D	0.000188028	0.04933	8	GGGGAGGG	GGGGGGGGGGGGGTGGGGG	Landrace
GGGGAGGG	WT1_HUMAN.H11MO.0.C	0.000193152	0.04933	8	GGGGAGGG	GGGCGGGGGAGGAGGGGGGG	Landrace
GGGGAGGG	Zfp740_DBD	0.000223956	0.0540196	8	GGGGAGGG	GTGGGGGGGG	Landrace
GGGGAGGG	SP4_HUMAN.H11MO.1.A	0.000269905	0.0613771	8	GGGGAGGG	GGAGGGGGCGGGGCCG	Landrace
GGGGAGGG	PROX1_HUMAN.H11MO.0.D	0.000282733	0.0613771	8	GGGGAGGG	GGGTAAGGCGGGTTGGG	Landrace
GGGGAGGG	ZN740_HUMAN.H11MO.0.D	0.000320097	0.0640439	8	GGGGAGGG	GGGGGGGGGGTGGG	Landrace
GGGGAGGG	SALL4_HUMAN.H11MO.0.B	0.000329448	0.0640439	8	GGGGAGGG	GGAGGGTGGG	Landrace
GGGGAGGG	KLF15_HUMAN.H11MO.0.A	0.00033927	0.0640439	8	GGGGAGGG	GGGGAGGAGCAGGGGGGGG	Landrace
GGGGAGGG	KLF12_HUMAN.H11MO.0.C	0.000360078	0.0651398	8	GGGGAGGG	AGGGGCGGGGC	Landrace
GGGGAGGG	KLF16_HUMAN.H11MO.0.D	0.000429763	0.0746362	8	GGGGAGGG	GGGGGCGGGGGGGGGGGGG	Landrace
GGGGAGGG	KLF3_HUMAN.H11MO.0.B	0.000456135	0.0761694	8	GGGGAGGG	GGGGAGGGGCGGGGCCGGG	Landrace
GGGGAGGG	SP3_HUMAN.H11MO.0.B	0.000494137	0.079053	8	GGGGAGGG	GGGGGGGGGCGGGGCCGGGG	Landrace
GGGGAGGG	SP1_HUMAN.H11MO.1.A	0.000509819	0.079053	8	GGGGAGGG	GGGGGGCGGGGCCG	Landrace
GGGGAGGG	SP2_HUMAN.H11MO.1.B	0.000582591	0.0821423	8	GGGGAGGG	AGGGGGCGGGGC	Landrace
GGGGAGGG	PRDM4_HUMAN.H11MO.0.D	0.000591088	0.0821423	8	GGGGAGGG	GTGGGGGGCCTTGAAA	Landrace
GGGGAGGG	MA0599.1	0.00059945	0.0821423	8	GGGGAGGG	GGGGCGGGGC	Landrace
GGGGAGGG	SP2_HUMAN.H11MO.0.A	0.000605419	0.0821423	8	GGGGAGGG	GGGGGGGGGGCGGGGCCGGGGG	Landrace
GGGGAGGG	SP1_HUMAN.H11MO.0.A	0.000737634	0.0970482	8	GGGGAGGG	GGGGGGCGGGGCCGGGGGGGGG	Landrace
GGGGAGGG	ZIC1_HUMAN.H11MO.0.B	0.000924091	0.113675	8	GGGGAGGG	GGGGTGGTC	Landrace
GGGGAGGG	ZN263_HUMAN.H11MO.0.A	0.000938459	0.113675	8	GGGGAGGG	GGGAGGAGGGAGAGGAGGAG	Landrace
GGGGAGGG	E2F4_HUMAN.H11MO.0.A	0.000942554	0.113675	8	GGGGAGGG	GGGGGCGGGAAAT	Landrace
GGGGAGGG	MA0516.1	0.000994795	0.116733	8	GGGGAGGG	GGGAGGGGGCGGGGC	Landrace
GGGGAGGG	EGR2_HUMAN.H11MO.0.A	0.00105518	0.12056	8	GGGGAGGG	GGGGGGGTGTGGGAGGGG	Landrace
GGGGAGGG	MA0528.1	0.00111258	0.123859	8	GGGGAGGG	GGAGGAGGAGGGGGAGGAGGA	Landrace
GGGGAGGG	E2F6_HUMAN.H11MO.0.A	0.00122332	0.132783	8	GGGGAGGG	GGGGCGGGAAGGG	Landrace
GGGGAGGG	ZN263_HUMAN.H11MO.1.A	0.001296	0.137241	8	GGGGAGGG	GAGGGAGGAGG	Landrace
GGGGAGGG	E2F1_HUMAN.H11MO.0.A	0.00133343	0.137842	8	GGGGAGGG	GGGGGGCGGGAAAG	Landrace
GGGGAGGG	E2F7_HUMAN.H11MO.0.B	0.00137699	0.139034	8	GGGGAGGG	GGGGCGGGAAAGG	Landrace
GGGGAGGG	RXRA_HUMAN.H11MO.0.A	0.00147541	0.145587	8	GGGGAGGG	GGGGGAGGCAGAGGTCAGAG	Landrace
GGGGAGGG	TBX1_HUMAN.H11MO.0.D	0.00186014	0.17947	8	GGGGAGGG	GGGTGGGCAGGGGTGGGCGG	Landrace
GGGGAGGG	ZN219_HUMAN.H11MO.0.D	0.00193833	0.182949	8	GGGGAGGG	GAGGGGGGCGGA	Landrace
GGGGAGGG	TFDP1_HUMAN.H11MO.0.C	0.00198691	0.183544	8	GGGGAGGG	GGGGGGCGGGAAAA	Landrace
GGGGAGGG	PURA_HUMAN.H11MO.0.D	0.00212641	0.189482	8	GGGGAGGG	GGAAGGGGGGGGCAGGG	Landrace
GGGGAGGG	SP4_HUMAN.H11MO.0.A	0.00213847	0.189482	8	GGGGAGGG	GGGAAGGGGGCGGGGCCGGG	Landrace
GGGGAGGG	SP1_DBD	0.00225086	0.195451	8	GGGGAGGG	GGGGGCGGGGT	Landrace
GGGGAGGG	GLIS3_HUMAN.H11MO.0.D	0.00234567	0.19969	8	GGGGAGGG	GTGGGGGGTA	Landrace
GGGGAGGG	EGR4_HUMAN.H11MO.0.D	0.00245352	0.204855	8	GGGGAGGG	GGCGGCAGGGC	Landrace
GGGGAGGG	SPIC_HUMAN.H11MO.0.D	0.00252552	0.206888	7	GGGGAGGG	GAGGAAGGGGAGG	Landrace
GGGGAGGG	EGR2_HUMAN.H11MO.1.A	0.00309162	0.24635	8	GGGGAGGG	GGGGCGTGGGCGGGGG	Landrace
GGGGAGGG	MA0737.1	0.00334559	0.24635	8	GGGGAGGG	CTTCGTGGGGGGTC	Landrace
GGGGAGGG	GLIS3_DBD	0.00334559	0.24635	8	GGGGAGGG	CTTCGTGGGGGGTC	Landrace
GGGGAGGG	MA0741.1	0.00334657	0.24635	8	GGGGAGGG	GGGGGCGTGGC	Landrace
GGGGAGGG	KLF16_DBD	0.00334657	0.24635	8	GGGGAGGG	GGGGGCGTGGC	Landrace
GGGGAGGG	KLF6_HUMAN.H11MO.0.A	0.00334768	0.24635	8	GGGGAGGG	GGAAGGGCGGGGCCGGGGG	Landrace
GGGGAGGG	GLIS1_HUMAN.H11MO.0.D	0.00343714	0.248718	8	GGGGAGGG	TCGTGGGGGGTCT	Landrace
GGGGAGGG	TAL1_HUMAN.H11MO.0.A	0.0035244	0.250851	8	GGGGAGGG	CTGGGGGGGGCAGATAAGG	Landrace
GGGGAGGG	MA0735.1	0.00407468	0.28081	8	GGGGAGGG	GCTTCGTGGGGGGTCT	Landrace
GGGGAGGG	GLIS1_DBD	0.00407468	0.28081	8	GGGGAGGG	GCTTCGTGGGGGGTCT	Landrace
GGGGAGGG	SRBP2_HUMAN.H11MO.0.B	0.00445529	0.297593	8	GGGGAGGG	GGGTGGGGTGAGG	Landrace
GGGGAGGG	TBX21_HUMAN.H11MO.0.A	0.00445529	0.297593	8	GGGGAGGG	GTGGAGGTGTGAA	Landrace
AAAAAAAAAAAAA	CPEB1_HUMAN.H11MO.0.D	3.49628e-06	0.0122657	13	AAAAAAAAAAAAA	AAAAAAAAAAATAAAAA	Large White
AAAAAAAAAAAAA	PRDM6_HUMAN.H11MO.0.C	5.60089e-06	0.0122657	13	AAAAAAAAAAAAA	AAAAAGAAAAAAA	Large White
AAAAAAAAAAAAA	MA1125.1	1.20184e-05	0.0175464	12	AAAAAAAAAAAAA	TTTAAAAAAAAA	Large White
AAAAAAAAAAAAA	FOXJ3_HUMAN.H11MO.0.A	8.91232e-05	0.0975877	13	AAAAAAAAAAAAA	AAAAAATAAACAA	Large White
AAAAAAAAAAAAA	ANDR_HUMAN.H11MO.0.A	0.000119716	0.104869	13	AAAAAAAAAAAAA	AGCAAACAAAAAAGAACA	Large White
AAAAAAAAAAAAA	FUBP1_HUMAN.H11MO.0.D	0.000218268	0.147817	12	AAAAAAAAAAAAA	AAAAAAACACAA	Large White
AAAAAAAAAAAAA	FOXJ3_HUMAN.H11MO.1.B	0.000236243	0.147817	13	AAAAAAAAAAAAA	TAAACAAAAACAA	Large White
AAAAAAAAAAAAA	FOXG1_HUMAN.H11MO.0.D	0.000351877	0.192648	13	AAAAAAAAAAAAA	AAAAAAATATAAACAAT	Large White
AAAAAAAAAAAAA	MA0757.1	0.00072796	0.282824	13	AAAAAAAAAAAAA	AAAAAATCAATAAT	Large White
AAAAAAAAAAAAA	ONECUT3_DBD	0.00072796	0.282824	13	AAAAAAAAAAAAA	AAAAAATCAATAAT	Large White
AAAAAAAAAAAAA	FOXL1_HUMAN.H11MO.0.D	0.000742986	0.282824	13	AAAAAAAAAAAAA	AAAAGTAAACAAACAAACA	Large White
AAAAAAAAAAAAA	HXC10_HUMAN.H11MO.0.D	0.000774878	0.282824	13	AAAAAAAAAAAAA	GTAATAAAAAAATTAAAAA	Large White
AAAAAAAAAAAAA	FOXC1_DBD_1	0.000947087	0.319088	13	AAAAAAAAAAAAA	AAGTAAATAAACA	Large White
AAAAAAAAAAAAA	ONECUT1_DBD	0.00175586	0.54932	13	AAAAAAAAAAAAA	AAAAAATCGATAAT	Large White
AAAAAAAAAAAAA	ONEC3_HUMAN.H11MO.0.D	0.00218994	0.604092	12	AAAAAAAAAAAAA	AAAAAATCAATA	Large White
AAAAAAAAAAAAA	MA0851.1	0.00243701	0.604092	13	AAAAAAAAAAAAA	AAAAAGTAAACAAACAC	Large White
AAAAAAAAAAAAA	MA0756.1	0.00248263	0.604092	13	AAAAAAAAAAAAA	AAAAAATCGATAAT	Large White
AAAAAAAAAAAAA	ONECUT2_DBD	0.00248263	0.604092	13	AAAAAAAAAAAAA	AAAAAATCGATAAT	Large White
AAAAAAAAAAAAA	BPTF_HUMAN.H11MO.0.D	0.00275931	0.604966	11	AAAAAAAAAAAAA	GAAAACAACAAA	Large White
AAAAAAAAAAAAA	CPEB1_full	0.00276247	0.604966	8	AAAAAAAAAAAAA	AATAAAAA	Large White
AAAAAAAAAAAAA	ONECUT1_full	0.00333027	0.652812	13	AAAAAAAAAAAAA	AAAAAATCGATAAT	Large White
AAAAAAAAAAAAA	SRY_HUMAN.H11MO.0.B	0.00338161	0.652812	9	AAAAAAAAAAAAA	AAAACAAAA	Large White
AAAAAAAAAAAAA	MA0679.1	0.00345337	0.652812	13	AAAAAAAAAAAAA	AAAAAATCGATAAT	Large White
AAAAAAAAAAAAA	Foxj3_DBD_4	0.00357713	0.652812	13	AAAAAAAAAAAAA	GTAAACATAAACA	Large White
AAAAAAAAAAAAA	NFAC1_HUMAN.H11MO.0.B	0.00376074	0.658866	13	AAAAAAAAAAAAA	ATGGAAAAAAAGAAA	Large White
AAAAAAAAAAAAA	MA1104.1	0.00405714	0.667079	13	AAAAAAAAAAAAA	AAAAGATAAGAAA	Large White
AAAAAAAAAAAAA	HMX1_HUMAN.H11MO.0.D	0.00411223	0.667079	13	AAAAAAAAAAAAA	ATTAAAAAACAATTAAC	Large White
CCCCACCC	ZN148_HUMAN.H11MO.0.D	1.22809e-05	0.0220316	8	CCCCACCC	CCCCTCCCCCACCCC	Large White
CCCCACCC	ZN281_HUMAN.H11MO.0.A	1.44845e-05	0.0220316	8	CCCCACCC	TCCCCTCCCCCACCC	Large White
CCCCACCC	TBX15_HUMAN.H11MO.0.D	1.53026e-05	0.0220316	8	CCCCACCC	CCCCCACCCCCCCCCCCCC	Large White
CCCCACCC	KLF5_HUMAN.H11MO.0.A	2.3599e-05	0.0235402	8	CCCCACCC	CCCAGCCCCACCCT	Large White
CCCCACCC	MA0599.1	2.72506e-05	0.0235402	8	CCCCACCC	GCCCCGCCCC	Large White
CCCCACCC	SRBP2_HUMAN.H11MO.0.B	4.50573e-05	0.0324216	8	CCCCACCC	CCTCACCCCACCC	Large White
CCCCACCC	KLF4_HUMAN.H11MO.0.A	5.25448e-05	0.0324216	8	CCCCACCC	GCCACACCCT	Large White
CCCCACCC	ZBT17_HUMAN.H11MO.0.A	6.7832e-05	0.0366224	8	CCCCACCC	CTTCCCCTCCCCCACCCTC	Large White
CCCCACCC	MA0493.1	9.94113e-05	0.0470415	8	CCCCACCC	GGCCACACCCA	Large White
CCCCACCC	FOXO3_full_3	0.000127923	0.0470415	8	CCCCACCC	TTTCCCCACAC	Large White
CCCCACCC	KLF1_HUMAN.H11MO.0.A	0.000135592	0.0470415	8	CCCCACCC	CCCGGCCCCGCCCC	Large White
CCCCACCC	ZNF740_full	0.0001409	0.0470415	8	CCCCACCC	CCCCCCCCAC	Large White
CCCCACCC	EGR2_HUMAN.H11MO.0.A	0.000183123	0.0470415	8	CCCCACCC	CCCCTCCCACACCCCCCC	Large White
CCCCACCC	SP1_DBD	0.000187363	0.0470415	8	CCCCACCC	ACCCCGCCCCC	Large White
CCCCACCC	PATZ1_HUMAN.H11MO.1.C	0.000188736	0.0470415	8	CCCCACCC	CCCCTCCCT	Large White
CCCCACCC	EGR2_HUMAN.H11MO.1.A	0.000192655	0.0470415	8	CCCCACCC	CCCCCGCCCACGCCCC	Large White
CCCCACCC	KLF16_HUMAN.H11MO.0.D	0.000210163	0.0470415	8	CCCCACCC	CCCCCCCCCCCCCGCCCCC	Large White
CCCCACCC	FOXO1_DBD_3	0.000211961	0.0470415	8	CCCCACCC	TTTCCCCACACG	Large White
CCCCACCC	KLF12_HUMAN.H11MO.0.C	0.000235945	0.0470415	8	CCCCACCC	GCCCCGCCCCT	Large White
CCCCACCC	KLF6_HUMAN.H11MO.0.A	0.000244368	0.0470415	8	CCCCACCC	CCCCCGGCCCCGCCCTTCC	Large White
CCCCACCC	MA0753.1	0.000248513	0.0470415	8	CCCCACCC	CCCCCCCCAC	Large White
CCCCACCC	ZNF740_DBD	0.000248513	0.0470415	8	CCCCACCC	CCCCCCCCAC	Large White
CCCCACCC	FOXO4_DBD_3	0.000261713	0.0470415	8	CCCCACCC	TTTCCCCACACG	Large White
CCCCACCC	KLF3_HUMAN.H11MO.0.B	0.000269989	0.0470415	8	CCCCACCC	CCCGGCCCCGCCCCTCCCC	Large White
CCCCACCC	MA0039.3	0.000294439	0.0470415	8	CCCCACCC	CCACACCCTGC	Large White
CCCCACCC	MA0079.3	0.000294439	0.0470415	8	CCCCACCC	GCCCCGCCCCC	Large White
CCCCACCC	MA1107.1	0.000313323	0.0470415	8	CCCCACCC	GGCCACACCCACC	Large White
CCCCACCC	MAZ_HUMAN.H11MO.1.A	0.000326693	0.0470415	8	CCCCACCC	CCCCCTCCCTC	Large White
CCCCACCC	SP1_HUMAN.H11MO.1.A	0.000326738	0.0470415	8	CCCCACCC	CGGCCCCGCCCCCC	Large White
CCCCACCC	FOXO6_DBD_3	0.000326738	0.0470415	8	CCCCACCC	TTTCCCCACACGAC	Large White
CCCCACCC	SALL4_HUMAN.H11MO.0.B	0.00042403	0.0590796	7	CCCCACCC	CCCACCCTCC	Large White
CCCCACCC	EGR1_HUMAN.H11MO.0.A	0.000466095	0.062911	8	CCCCACCC	CCCCCGCCCACGCCCTC	Large White
CCCCACCC	Zfp740_DBD	0.000561906	0.0715939	8	CCCCACCC	CCCCCCCCAC	Large White
CCCCACCC	MAZ_HUMAN.H11MO.0.A	0.000563576	0.0715939	8	CCCCACCC	CCCCCCCCCCCCCCCCTCCCCC	Large White
CCCCACCC	SP2_HUMAN.H11MO.1.B	0.000583917	0.0720585	8	CCCCACCC	GCCCCGCCCCCT	Large White
CCCCACCC	SP1_HUMAN.H11MO.0.A	0.000698312	0.0837818	8	CCCCACCC	CCCCCCCCCGGCCCCGCCCCCC	Large White
CCCCACCC	ZN740_HUMAN.H11MO.0.D	0.000945588	0.107059	8	CCCCACCC	CCCACCCCCCCCCC	Large White
CCCCACCC	ZIC1_HUMAN.H11MO.0.B	0.000955805	0.107059	8	CCCCACCC	GACCACCCC	Large White
CCCCACCC	RREB1_HUMAN.H11MO.0.D	0.000966682	0.107059	8	CCCCACCC	ACCCCAAACCACCCCCCCCCCC	Large White
CCCCACCC	SP3_HUMAN.H11MO.0.B	0.00103004	0.111224	8	CCCCACCC	CCCCGGCCCCGCCCCCCCCC	Large White
CCCCACCC	VEZF1_HUMAN.H11MO.1.C	0.00108804	0.11462	8	CCCCACCC	CCCCCTCCCTCT	Large White
CCCCACCC	SP4_HUMAN.H11MO.1.A	0.00120626	0.12405	8	CCCCACCC	CGGCCCCGCCCCCTCC	Large White
CCCCACCC	MA0073.1	0.00124278	0.124832	8	CCCCACCC	CCCCAAACCACCCCCCCCCA	Large White
CCCCACCC	SP2_HUMAN.H11MO.0.A	0.00130552	0.125307	8	CCCCACCC	CCCCCGGCCCCGCCCCCCCCCC	Large White
CCCCACCC	ZN467_HUMAN.H11MO.0.C	0.00130552	0.125307	8	CCCCACCC	CCCCCCCCCCCCTCCCCTCCCC	Large White
CCCCACCC	MA0516.1	0.00141997	0.133328	8	CCCCACCC	GCCCCGCCCCCTCCC	Large White
CCCCACCC	MA0746.1	0.00162854	0.146541	8	CCCCACCC	GCCACGCCCCC	Large White
CCCCACCC	SP3_DBD	0.00162854	0.146541	8	CCCCACCC	GCCACGCCCCC	Large White
CCCCACCC	TBX1_HUMAN.H11MO.0.D	0.00185924	0.163886	8	CCCCACCC	CCGCCCACCCCTGCCCACCC	Large White
CCCCACCC	VEZF1_HUMAN.H11MO.0.C	0.00198789	0.171721	8	CCCCACCC	CCCCTCCCCCTCCCCCCTCCCC	Large White
CCCCACCC	PROX1_HUMAN.H11MO.0.D	0.00211668	0.177274	8	CCCCACCC	CCCAACCCGCCTTACCC	Large White
CCCCACCC	SP4_HUMAN.H11MO.0.A	0.00213425	0.177274	8	CCCCACCC	CCCGGCCCCGCCCCCTTCCC	Large White
CCCCACCC	EGR4_HUMAN.H11MO.0.D	0.00220848	0.179978	8	CCCCACCC	GCCCTGCCGCC	Large White
CCCCACCC	MA0741.1	0.00240114	0.188563	8	CCCCACCC	GCCACGCCCCC	Large White
CCCCACCC	KLF16_DBD	0.00240114	0.188563	8	CCCCACCC	GCCACGCCCCC	Large White
CCCCACCC	PRDM4_HUMAN.H11MO.0.D	0.00264443	0.203961	8	CCCCACCC	TTTCAAGGCCCCCCAC	Large White
CCCCACCC	PATZ1_HUMAN.H11MO.0.C	0.00278938	0.211105	8	CCCCACCC	CCTCCCCCCCCGCCCCCTCCCC	Large White
CCCCACCC	ZN219_HUMAN.H11MO.0.D	0.00283481	0.211105	8	CCCCACCC	TCCGCCCCCCTC	Large White
CCCCACCC	MESP1_HUMAN.H11MO.0.D	0.00307941	0.222127	8	CCCCACCC	TCCACACCTGC	Large White
CCCCACCC	KLF9_HUMAN.H11MO.0.C	0.0031371	0.222127	8	CCCCACCC	GGCCACGCCCCCTCC	Large White
CCCCACCC	MXI1_HUMAN.H11MO.0.A	0.0031371	0.222127	8	CCCCACCC	CCCGCCGCCACGTGC	Large White
CCCCACCC	SRBP1_HUMAN.H11MO.0.A	0.00321001	0.223624	7	CCCCACCC	CTCACCCCACC	Large White
CCCCACCC	KLF15_HUMAN.H11MO.0.A	0.00332306	0.22611	8	CCCCACCC	CCCCCCCCTGCTCCTCCCC	Large White
CCCCACCC	GLIS3_HUMAN.H11MO.0.D	0.00335041	0.22611	8	CCCCACCC	TACCCCCCAC	Large White
CCCCACCC	GSC2_HUMAN.H11MO.0.D	0.00349022	0.228408	8	CCCCACCC	CCTAATCCGCT	Large White
CCCCACCC	TBX3_HUMAN.H11MO.0.C	0.00349022	0.228408	8	CCCCACCC	TTCCCACCTCC	Large White
CCCCACCC	E2F4_HUMAN.H11MO.0.A	0.00449658	0.289875	8	CCCCACCC	ATTTCCCGCCCCC	Large White
AAAAAAAACAA	FUBP1_HUMAN.H11MO.0.D	3.62805e-05	0.0905168	11	AAAAAAAACAA	AAAAAAACACAA	Large White
AAAAAAAACAA	FOXJ3_HUMAN.H11MO.0.A	4.94451e-05	0.0905168	11	AAAAAAAACAA	AAAAAATAAACAA	Large White
AAAAAAAACAA	CPEB1_HUMAN.H11MO.0.D	6.23138e-05	0.0905168	11	AAAAAAAACAA	AAAAAAAAAAATAAAAA	Large White
AAAAAAAACAA	FOXF1_HUMAN.H11MO.0.D	0.000208203	0.180653	11	AAAAAAAACAA	AAAATAAACAT	Large White
AAAAAAAACAA	MA1125.1	0.000208532	0.180653	11	AAAAAAAACAA	TTTAAAAAAAAA	Large White
AAAAAAAACAA	FOXJ3_HUMAN.H11MO.1.B	0.000248731	0.180653	11	AAAAAAAACAA	TAAACAAAAACAA	Large White
AAAAAAAACAA	FOXQ1_HUMAN.H11MO.0.C	0.000382688	0.180734	10	AAAAAAAACAA	AAATAAACAATA	Large White
AAAAAAAACAA	FOXO4_HUMAN.H11MO.0.C	0.000385951	0.180734	9	AAAAAAAACAA	AATAAACAA	Large White
AAAAAAAACAA	ONEC3_HUMAN.H11MO.0.D	0.000407187	0.180734	10	AAAAAAAACAA	AAAAAATCAATA	Large White
AAAAAAAACAA	MA0041.1	0.000547702	0.180734	10	AAAAAAAACAA	AAACAAACATTC	Large White
AAAAAAAACAA	FOXL1_full_2	0.000576872	0.180734	11	AAAAAAAACAA	TGTAAATAAACAA	Large White
AAAAAAAACAA	FOXL1_HUMAN.H11MO.0.D	0.000644772	0.180734	11	AAAAAAAACAA	AAAAGTAAACAAACAAACA	Large White
AAAAAAAACAA	FOXJ2_HUMAN.H11MO.0.C	0.000650373	0.180734	10	AAAAAAAACAA	TAAATAAACA	Large White
AAAAAAAACAA	FOXK1_HUMAN.H11MO.0.A	0.000681114	0.180734	10	AAAAAAAACAA	AAAGTAAACA	Large White
AAAAAAAACAA	ONEC2_HUMAN.H11MO.0.D	0.00068318	0.180734	11	AAAAAAAACAA	AAAAAAAATCAATAACAAGAC	Large White
AAAAAAAACAA	MA0851.1	0.000702177	0.180734	11	AAAAAAAACAA	AAAAAGTAAACAAACAC	Large White
AAAAAAAACAA	MA0757.1	0.000746529	0.180734	10	AAAAAAAACAA	AAAAAATCAATAAT	Large White
AAAAAAAACAA	ONECUT3_DBD	0.000746529	0.180734	10	AAAAAAAACAA	AAAAAATCAATAAT	Large White
AAAAAAAACAA	FOXG1_HUMAN.H11MO.0.D	0.000988703	0.214266	11	AAAAAAAACAA	AAAAAAATATAAACAAT	Large White
AAAAAAAACAA	ANDR_HUMAN.H11MO.0.A	0.00105773	0.214266	10	AAAAAAAACAA	AGCAAACAAAAAAGAACA	Large White
AAAAAAAACAA	FOXD3_HUMAN.H11MO.0.D	0.00109072	0.214266	11	AAAAAAAACAA	TGCTAAGTAAACAAA	Large White
AAAAAAAACAA	HOMEZ_HUMAN.H11MO.0.D	0.00109072	0.214266	10	AAAAAAAACAA	AAAAAAACGATTTTT	Large White
AAAAAAAACAA	MA0846.1	0.0012117	0.214266	11	AAAAAAAACAA	TAAGTAAACAAA	Large White
AAAAAAAACAA	FOXC2_DBD_3	0.0012117	0.214266	11	AAAAAAAACAA	TAAGTAAACAAA	Large White
AAAAAAAACAA	PRDM6_HUMAN.H11MO.0.C	0.00122922	0.214266	11	AAAAAAAACAA	AAAAAGAAAAAAA	Large White
AAAAAAAACAA	Foxj3_DBD_4	0.00128917	0.216074	10	AAAAAAAACAA	GTAAACATAAACA	Large White
AAAAAAAACAA	MEF2B_HUMAN.H11MO.0.A	0.00143473	0.231564	11	AAAAAAAACAA	CCAAAAATAGCAAC	Large White
AAAAAAAACAA	FEZF1_HUMAN.H11MO.0.C	0.00162897	0.252174	11	AAAAAAAACAA	AAAAAGAGCAGC	Large White
AAAAAAAACAA	MA0442.2	0.00167815	0.252174	11	AAAAAAAACAA	AAAACAAAGAA	Large White
AAAAAAAACAA	ONECUT1_DBD	0.00181809	0.262232	10	AAAAAAAACAA	AAAAAATCGATAAT	Large White
AAAAAAAACAA	CPEB1_full	0.00186544	0.262232	8	AAAAAAAACAA	AATAAAAA	Large White
AAAAAAAACAA	FOXC1_HUMAN.H11MO.0.C	0.00193209	0.263113	11	AAAAAAAACAA	CTTAAGTAAACAATG	Large White
AAAAAAAACAA	SOX18_HUMAN.H11MO.0.D	0.0020025	0.264439	11	AAAAAAAACAA	GGAAAAGAACAATGGGTTC	Large White
AAAAAAAACAA	FOXA3_HUMAN.H11MO.0.B	0.00236206	0.302745	11	AAAAAAAACAA	CAAAGTAAACAAG	Large White
AAAAAAAACAA	HMX1_HUMAN.H11MO.0.D	0.00251191	0.302931	11	AAAAAAAACAA	ATTAAAAAACAATTAAC	Large White
AAAAAAAACAA	MA0756.1	0.00257205	0.302931	10	AAAAAAAACAA	AAAAAATCGATAAT	Large White
AAAAAAAACAA	ONECUT2_DBD	0.00257205	0.302931	10	AAAAAAAACAA	AAAAAATCGATAAT	Large White
AAAAAAAACAA	FOXJ2_DBD_3	0.00266256	0.305339	10	AAAAAAAACAA	GTAAACATAAACA	Large White
AAAAAAAACAA	FOXC2_DBD_2	0.00282457	0.309036	10	AAAAAAAACAA	GTAAATAAACA	Large White
AAAAAAAACAA	MA0679.1	0.00290755	0.309036	10	AAAAAAAACAA	AAAAAATCGATAAT	Large White
AAAAAAAACAA	ONECUT1_full	0.00290755	0.309036	10	AAAAAAAACAA	AAAAAATCGATAAT	Large White
AAAAAAAACAA	Foxc1_DBD_1	0.00329723	0.34211	10	AAAAAAAACAA	GTAAATAAACA	Large White
AAAAAAAACAA	FOXC1_DBD_1	0.00350274	0.354981	10	AAAAAAAACAA	AAGTAAATAAACA	Large White
AAAAAAAACAA	MA0030.1	0.00368798	0.36526	11	AAAAAAAACAA	CAAACGTAAACAAT	Large White
AAAAAAAACAA	BPTF_HUMAN.H11MO.0.D	0.00405838	0.382355	11	AAAAAAAACAA	GAAAACAACAAA	Large White
AAAAAAAACAA	MA0614.1	0.00412381	0.382355	8	AAAAAAAACAA	GTAAACAA	Large White
AAAAAAAACAA	FOXJ3_DBD_1	0.00412381	0.382355	8	AAAAAAAACAA	GTAAACAA	Large White
AAAAAAAACAA	FOXJ3_DBD_3	0.00444575	0.403617	10	AAAAAAAACAA	GTAAACATAAACA	Large White
AAAAAAAAAAAGA	CPEB1_HUMAN.H11MO.0.D	4.53844e-06	0.0198962	13	AAAAAAAAAAAGA	AAAAAAAAAAATAAAAA	Large White
AAAAAAAAAAAGA	MA1125.1	5.44616e-05	0.119378	11	AAAAAAAAAAAGA	TTTAAAAAAAAA	Large White
AAAAAAAAAAAGA	PRDM6_HUMAN.H11MO.0.C	0.000158361	0.223386	13	AAAAAAAAAAAGA	AAAAAGAAAAAAA	Large White
AAAAAAAAAAAGA	ANDR_HUMAN.H11MO.0.A	0.000224768	0.223386	13	AAAAAAAAAAAGA	AGCAAACAAAAAAGAACA	Large White
AAAAAAAAAAAGA	FUBP1_HUMAN.H11MO.0.D	0.000254778	0.223386	12	AAAAAAAAAAAGA	AAAAAAACACAA	Large White
AAAAAAAAAAAGA	FOXJ3_HUMAN.H11MO.0.A	0.000914224	0.596778	12	AAAAAAAAAAAGA	AAAAAATAAACAA	Large White
AAAAAAAAAAAGA	FOXC1_DBD_1	0.000952902	0.596778	13	AAAAAAAAAAAGA	AAGTAAATAAACA	Large White
AAAAAAAAAAAGA	ZFP28_HUMAN.H11MO.0.C	0.00116379	0.637744	13	AAAAAAAAAAAGA	TGACACAAGAAGAAATAGAA	Large White
AAAAAAAAAAAGA	NFAC1_HUMAN.H11MO.0.B	0.00140212	0.682976	13	AAAAAAAAAAAGA	ATGGAAAAAAAGAAA	Large White
AAAAAAAAAAAGA	ONEC3_HUMAN.H11MO.0.D	0.00173675	0.687893	12	AAAAAAAAAAAGA	AAAAAATCAATA	Large White
AAAAAAAAAAAGA	FOXL1_HUMAN.H11MO.0.D	0.00195639	0.687893	13	AAAAAAAAAAAGA	AAAAGTAAACAAACAAACA	Large White
AAAAAAAAAAAGA	MA1152.1	0.00218167	0.687893	10	AAAAAAAAAAAGA	AAAACAATAG	Large White
AAAAAAAAAAAGA	BPTF_HUMAN.H11MO.0.D	0.00230746	0.687893	11	AAAAAAAAAAAGA	GAAAACAACAAA	Large White
AAAAAAAAAAAGA	FOXJ3_HUMAN.H11MO.1.B	0.00232229	0.687893	11	AAAAAAAAAAAGA	TAAACAAAAACAA	Large White
AAAAAAAAAAAGA	MA0442.2	0.00235369	0.687893	10	AAAAAAAAAAAGA	AAAACAAAGAA	Large White
AAAAAAAAAAAGA	CPEB1_full	0.00252462	0.691733	8	AAAAAAAAAAAGA	AATAAAAA	Large White
AAAAAAAAAAAGA	SRY_HUMAN.H11MO.0.B	0.00308625	0.759803	9	AAAAAAAAAAAGA	AAAACAAAA	Large White
AAAAAAAAAAAGA	FOXG1_HUMAN.H11MO.0.D	0.00311969	0.759803	13	AAAAAAAAAAAGA	AAAAAAATATAAACAAT	Large White
AAAAAAAAAAAGA	Foxj3_DBD_4	0.0033755	0.778839	13	AAAAAAAAAAAGA	GTAAACATAAACA	Large White
AAAAAAAAAAAGA	ZN713_HUMAN.H11MO.0.D	0.00358313	0.785408	12	AAAAAAAAAAAGA	ATAGAAAAATGACATGAAA	Large White
AAAAAAAAAAAGA	IRF1_HUMAN.H11MO.0.A	0.00404534	0.787997	13	AAAAAAAAAAAGA	GAAAATGAAAGTGAAAGTAA	Large White
KGYYCWGGGCMBVYKSCWG	AP2C_HUMAN.H11MO.0.A	0.000386809	0.784575	12	GGTTCAGGGCACACTGCAG	TGGCCTCAGGGCAT	Large White
KGYYCWGGGCMBVYKSCWG	MA1109.1	0.000680544	0.784575	13	GGTTCAGGGCACACTGCAG	GGACAGATGGCAG	Large White
KGYYCWGGGCMBVYKSCWG	THA_HUMAN.H11MO.1.D	0.000762506	0.784575	10	GGTTCAGGGCACACTGCAG	TTCAGGTCAG	Large White
KGYYCWGGGCMBVYKSCWG	NR1H3_HUMAN.H11MO.0.B	0.00168993	0.784575	15	GGTTCAGGGCACACTGCAG	CAGAGGTCACTGCAGGTCA	Large White
KGYYCWGGGCMBVYKSCWG	AP2A_HUMAN.H11MO.0.A	0.00257753	0.784575	12	GGTTCAGGGCACACTGCAG	ATGGCCTCAGGGCAT	Large White
KGYYCWGGGCMBVYKSCWG	MA0524.2	0.0026828	0.784575	11	GGTTCAGGGCACACTGCAG	TGCCCCAGGGCA	Large White
KGYYCWGGGCMBVYKSCWG	TFAP2C_DBD_1	0.0026828	0.784575	11	GGTTCAGGGCACACTGCAG	TGCCCCAGGGCA	Large White
KGYYCWGGGCMBVYKSCWG	TFAP2C_full_1	0.0028737	0.784575	11	GGTTCAGGGCACACTGCAG	TGCCCCAGGGCA	Large White
KGYYCWGGGCMBVYKSCWG	ZIC2_HUMAN.H11MO.0.D	0.00367425	0.784575	12	GGTTCAGGGCACACTGCAG	GGCCCCCTGCTGTGA	Large White
KGYYCWGGGCMBVYKSCWG	ZIC3_HUMAN.H11MO.0.B	0.00389443	0.784575	12	GGTTCAGGGCACACTGCAG	GGCCCCCTGCTGTGA	Large White
KGYYCWGGGCMBVYKSCWG	RXRB_HUMAN.H11MO.0.C	0.00396252	0.784575	10	GGTTCAGGGCACACTGCAG	TGAGGTCACA	Large White
KGYYCWGGGCMBVYKSCWG	PRDM4_full	0.00397434	0.784575	13	GGTTCAGGGCACACTGCAG	TTTCAAGGCCCCC	Large White
KGYYCWGGGCMBVYKSCWG	PRDM4_HUMAN.H11MO.0.D	0.00421157	0.784575	16	GGTTCAGGGCACACTGCAG	TTTCAAGGCCCCCCAC	Large White
KGYYCWGGGCMBVYKSCWG	MA0811.1	0.00430277	0.784575	11	GGTTCAGGGCACACTGCAG	TGCCCCAGGGCA	Large White
KGYYCWGGGCMBVYKSCWG	TFAP2B_DBD_1	0.00430277	0.784575	11	GGTTCAGGGCACACTGCAG	TGCCCCAGGGCA	Large White
KGYYCWGGGCMBVYKSCWG	CTCFL_HUMAN.H11MO.0.A	0.00446414	0.784575	15	GGTTCAGGGCACACTGCAG	CGGCGCCCCCTGGCGGC	Large White
YYCCWBCC	FLI1_HUMAN.H11MO.0.A	1.45567e-05	0.0634058	8	TTCCTTCC	TCCCTCCTTCCTTCCTCC	Large White
YYCCWBCC	MA0149.1	0.000143843	0.181874	8	TTCCTTCC	CCTTCCTTCCTTCCTTCC	Large White
YYCCWBCC	SP4_HUMAN.H11MO.0.A	0.000169992	0.181874	8	TTCCTTCC	CCCGGCCCCGCCCCCTTCCC	Large White
YYCCWBCC	NFIC_HUMAN.H11MO.0.A	0.000253672	0.181874	8	TTCCTTCC	CTTGGCTCCCTGCCAAG	Large White
YYCCWBCC	ETS2_HUMAN.H11MO.0.B	0.000296352	0.181874	8	TTCCTTCC	TCCTCTTCCTTCC	Large White
YYCCWBCC	FLI1_HUMAN.H11MO.1.A	0.000296352	0.181874	8	TTCCTTCC	CCACTTCCTGCCT	Large White
YYCCWBCC	MYOD1_HUMAN.H11MO.0.A	0.000349422	0.181874	8	TTCCTTCC	GCAGCTGTTCCTGCC	Large White
YYCCWBCC	ETV5_HUMAN.H11MO.0.C	0.000388734	0.181874	8	TTCCTTCC	CTCACTTCCTGCTC	Large White
YYCCWBCC	ZN394_HUMAN.H11MO.1.D	0.00041618	0.181874	8	TTCCTTCC	ATTCCATTC	Large White
YYCCWBCC	ERG_HUMAN.H11MO.0.A	0.000417546	0.181874	8	TTCCTTCC	CCACTTCCTGCCC	Large White
YYCCWBCC	OLIG2_HUMAN.H11MO.0.B	0.000542335	0.201097	8	TTCCTTCC	CCAGCTGTTTCCCTTCTG	Large White
YYCCWBCC	MA1121.1	0.000574779	0.201097	8	TTCCTTCC	TCACATTCCAGCC	Large White
YYCCWBCC	PATZ1_HUMAN.H11MO.1.C	0.000620302	0.201097	8	TTCCTTCC	CCCCTCCCT	Large White
YYCCWBCC	WT1_HUMAN.H11MO.1.B	0.00064635	0.201097	8	TTCCTTCC	CCTCCTCCCAC	Large White
YYCCWBCC	MA0528.1	0.000868972	0.22421	8	TTCCTTCC	TCCTCCTCCCCCTCCTCCTCC	Large White
YYCCWBCC	TEAD1_HUMAN.H11MO.0.A	0.00088448	0.22421	8	TTCCTTCC	ACATTCCAGCCA	Large White
YYCCWBCC	WT1_HUMAN.H11MO.0.C	0.000901092	0.22421	8	TTCCTTCC	CCCCCCCTCCTCCCCCGCCC	Large White
YYCCWBCC	KLF15_HUMAN.H11MO.0.A	0.000926536	0.22421	8	TTCCTTCC	CCCCCCCCTGCTCCTCCCC	Large White
YYCCWBCC	ETV4_HUMAN.H11MO.0.B	0.00105173	0.24111	8	TTCCTTCC	CCCTTCCTGTT	Large White
YYCCWBCC	MAZ_HUMAN.H11MO.0.A	0.00115706	0.251994	8	TTCCTTCC	CCCCCCCCCCCCCCCCTCCCCC	Large White
YYCCWBCC	KLF6_HUMAN.H11MO.0.A	0.00126525	0.254298	8	TTCCTTCC	CCCCCGGCCCCGCCCTTCC	Large White
YYCCWBCC	PTF1A_HUMAN.H11MO.0.B	0.0012844	0.254298	8	TTCCTTCC	CCAGCTGCCCCCTTTCCC	Large White
YYCCWBCC	ETS1_HUMAN.H11MO.0.A	0.00140396	0.258957	8	TTCCTTCC	CCACTTCCTGTCT	Large White
YYCCWBCC	ZN418_HUMAN.H11MO.0.C	0.00142683	0.258957	8	TTCCTTCC	TGCTTTTAGCCTCTTCC	Large White
YYCCWBCC	MA0471.1	0.00180998	0.285528	8	TTCCTTCC	CCTTCCCGCCC	Large White
YYCCWBCC	E2F7_HUMAN.H11MO.0.B	0.00184635	0.285528	8	TTCCTTCC	CCTTTCCCGCCCC	Large White
YYCCWBCC	EGR2_HUMAN.H11MO.0.A	0.00190292	0.285528	8	TTCCTTCC	CCCCTCCCACACCCCCCC	Large White
YYCCWBCC	ZN467_HUMAN.H11MO.0.C	0.00192937	0.285528	8	TTCCTTCC	CCCCCCCCCCCCTCCCCTCCCC	Large White
YYCCWBCC	E2F3_HUMAN.H11MO.0.A	0.0019787	0.285528	8	TTCCTTCC	TTTCCCGCCCT	Large White
YYCCWBCC	ELF5_HUMAN.H11MO.0.A	0.00202836	0.285528	8	TTCCTTCC	CCACTTCCTCCTTCC	Large White
YYCCWBCC	VEZF1_HUMAN.H11MO.1.C	0.0020321	0.285528	8	TTCCTTCC	CCCCCTCCCTCT	Large White
YYCCWBCC	E2F6_HUMAN.H11MO.0.A	0.0022053	0.300181	8	TTCCTTCC	CCCTTCCCGCCCC	Large White
YYCCWBCC	VEZF1_HUMAN.H11MO.0.C	0.00234575	0.309624	8	TTCCTTCC	CCCCTCCCCCTCCCCCCTCCCC	Large White
YYCCWBCC	ZBT17_HUMAN.H11MO.0.A	0.00274321	0.329125	8	TTCCTTCC	CTTCCCCTCCCCCACCCTC	Large White
YYCCWBCC	ZN263_HUMAN.H11MO.1.A	0.00283236	0.329125	8	TTCCTTCC	CCTCCTCCCTC	Large White
YYCCWBCC	MA0640.1	0.0028713	0.329125	8	TTCCTTCC	TTACTTCCGGGTT	Large White
YYCCWBCC	MZF1_HUMAN.H11MO.0.B	0.0028713	0.329125	8	TTCCTTCC	CCCAATCCCCTCC	Large White
YYCCWBCC	ELF3_full	0.0028713	0.329125	8	TTCCTTCC	TTACTTCCGGGTT	Large White
YYCCWBCC	ZN263_HUMAN.H11MO.0.A	0.0032478	0.362503	8	TTCCTTCC	CTCCTCCTCTCCCTCCTCCC	Large White
YYCCWBCC	MAZ_HUMAN.H11MO.1.A	0.00339111	0.362503	8	TTCCTTCC	CCCCCTCCCTC	Large White
YYCCWBCC	ZN341_HUMAN.H11MO.0.C	0.00341217	0.362503	8	TTCCTTCC	GCTCTTCCCTCCCCCCCCCCCC	Large White
YYCCWBCC	RXRA_HUMAN.H11MO.0.A	0.00355181	0.368355	8	TTCCTTCC	CTCTGACCTCTGCCTCCCCC	Large White
YYCCWBCC	ZN148_HUMAN.H11MO.0.D	0.00376309	0.381191	8	TTCCTTCC	CCCCTCCCCCACCCC	Large White
YYCCWBCC	MA0470.1	0.00443191	0.408214	8	TTCCTTCC	CCTTCCCGCCC	Large White
YYCCWBCC	PATZ1_HUMAN.H11MO.0.C	0.00446053	0.408214	8	TTCCTTCC	CCTCCCCCCCCGCCCCCTCCCC	Large White
YYCCWBCC	E2F4_HUMAN.H11MO.0.A	0.00446861	0.408214	8	TTCCTTCC	ATTTCCCGCCCCC	Large White
YYCCWBCC	ZIC2_HUMAN.H11MO.0.D	0.00448298	0.408214	8	TTCCTTCC	GGCCCCCTGCTGTGA	Large White
YYCCWBCC	KAISO_HUMAN.H11MO.2.A	0.00452224	0.408214	8	TTCCTTCC	TCTTCCTGCGAG	Large White
TTYTTTTT	CPEB1_HUMAN.H11MO.0.D	3.36923e-05	0.107596	8	TTTTTTTT	TTTTTATTTTTTTTTTT	Large White
TTYTTTTT	MA1125.1	4.90636e-05	0.107596	8	TTTTTTTT	TTTTTTTTTAAA	Large White
TTYTTTTT	CPEB1_full	0.000947956	0.95688	8	TTTTTTTT	TTTTTATT	Large White
TTYTTTTT	ONEC2_HUMAN.H11MO.0.D	0.00128023	0.95688	8	TTTTTTTT	GTCTTGTTATTGATTTTTTTT	Large White
TTYTTTTT	ANDR_HUMAN.H11MO.0.A	0.00135749	0.95688	8	TTTTTTTT	TGTTCTTTTTTGTTTGCT	Large White
TTYTTTTT	NFAC1_HUMAN.H11MO.0.B	0.00164673	0.95688	8	TTTTTTTT	TTTCTTTTTTTCCAT	Large White
TTYTTTTT	SRY_HUMAN.H11MO.0.B	0.00194015	0.95688	8	TTTTTTTT	TTTTGTTTT	Large White
TTYTTTTT	PRDM6_HUMAN.H11MO.0.C	0.00195557	0.95688	8	TTTTTTTT	TTTTTTTCTTTTT	Large White
TTYTTTTT	FUBP1_HUMAN.H11MO.0.D	0.0019635	0.95688	8	TTTTTTTT	TTGTGTTTTTTT	Large White
TTYTTTTT	IRF1_HUMAN.H11MO.0.A	0.00335545	1	8	TTTTTTTT	TTACTTTCACTTTCATTTTC	Large White
TTYTTTTT	MA0442.2	0.00387392	1	8	TTTTTTTT	TTCTTTGTTTT	Large White
TTYTTTTT	OLIG1_HUMAN.H11MO.0.D	0.00411955	1	8	TTTTTTTT	ACCATATGTTTTTT	Large White
TTYTTTTT	MA0514.1	0.00417729	1	8	TTTTTTTT	CCTTTGTTTT	Large White
CCCAGGCC	HAND1_HUMAN.H11MO.1.D	9.54669e-05	0.261767	7	CCCAGGCC	CCAGGCC	Large White
CCCAGGCC	AP2C_HUMAN.H11MO.0.A	0.000182833	0.261767	8	CCCAGGCC	TGGCCTCAGGGCAT	Large White
CCCAGGCC	SP1_HUMAN.H11MO.0.A	0.000305439	0.261767	8	CCCAGGCC	CCCCCCCCCGGCCCCGCCCCCC	Large White
CCCAGGCC	AP2A_HUMAN.H11MO.0.A	0.0003185	0.261767	8	CCCAGGCC	ATGGCCTCAGGGCAT	Large White
CCCAGGCC	ZFX_HUMAN.H11MO.1.A	0.000319766	0.261767	8	CCCAGGCC	CCCCGGCCTCCGCCCCC	Large White
CCCAGGCC	SUH_HUMAN.H11MO.0.A	0.000360616	0.261767	8	CCCAGGCC	TTTCCCACGCC	Large White
CCCAGGCC	ZN586_HUMAN.H11MO.0.C	0.000550981	0.282404	8	CCCAGGCC	CATTTTTTCCTCCTAGGCCT	Large White
CCCAGGCC	ZFX_HUMAN.H11MO.0.A	0.000561889	0.282404	7	CCCAGGCC	CCAGGCCCCG	Large White
CCCAGGCC	MA0146.2	0.000618392	0.282404	8	CCCAGGCC	GGGGCCGAGGCCTG	Large White
CCCAGGCC	ZF64A_HUMAN.H11MO.0.D	0.000648411	0.282404	8	CCCAGGCC	CAGGTTCCCGGGCCCC	Large White
CCCAGGCC	KLF5_HUMAN.H11MO.0.A	0.00141319	0.469081	8	CCCAGGCC	CCCAGCCCCACCCT	Large White
CCCAGGCC	ARNT2_HUMAN.H11MO.0.D	0.00143284	0.469081	8	CCCAGGCC	GCCTCCCACGCC	Large White
CCCAGGCC	P53_HUMAN.H11MO.1.A	0.00145028	0.469081	8	CCCAGGCC	CCCAGGCATGTCC	Large White
CCCAGGCC	TFAP2C_full_1	0.00150784	0.469081	8	CCCAGGCC	TGCCCCAGGGCA	Large White
CCCAGGCC	STF1_HUMAN.H11MO.0.B	0.00170342	0.493343	8	CCCAGGCC	GCTCAAGGCCA	Large White
CCCAGGCC	SP2_HUMAN.H11MO.0.A	0.00198782	0.493343	8	CCCAGGCC	CCCCCGGCCCCGCCCCCCCCCC	Large White
CCCAGGCC	MA0746.1	0.00211716	0.493343	8	CCCAGGCC	GCCACGCCCCC	Large White
CCCAGGCC	SP3_DBD	0.00211716	0.493343	8	CCCAGGCC	GCCACGCCCCC	Large White
CCCAGGCC	NR5A2_HUMAN.H11MO.0.B	0.0023029	0.493343	8	CCCAGGCC	GTTCAAGGCCA	Large White
CCCAGGCC	RARG_HUMAN.H11MO.0.B	0.00260173	0.493343	8	CCCAGGCC	CCCAGGTCACTCTGACCT	Large White
CCCAGGCC	KLF6_HUMAN.H11MO.0.A	0.00267753	0.493343	8	CCCAGGCC	CCCCCGGCCCCGCCCTTCC	Large White
CCCAGGCC	MA0524.2	0.00271856	0.493343	8	CCCAGGCC	TGCCCCAGGGCA	Large White
CCCAGGCC	TFAP2C_DBD_1	0.00271856	0.493343	8	CCCAGGCC	TGCCCCAGGGCA	Large White
CCCAGGCC	MA0811.1	0.00295526	0.495043	8	CCCAGGCC	TGCCCCAGGGCA	Large White
CCCAGGCC	TFAP2B_DBD_1	0.00295526	0.495043	8	CCCAGGCC	TGCCCCAGGGCA	Large White
CCCAGGCC	EGR1_HUMAN.H11MO.0.A	0.0038904	0.572298	8	CCCAGGCC	CCCCCGCCCACGCCCTC	Large White
CCCAGGCC	Tcfap2a_DBD_3	0.00414033	0.572298	8	CCCAGGCC	TGCCCTCAGGGCA	Large White
CCCAGGCC	PAX5_HUMAN.H11MO.0.A	0.0042694	0.572298	7	CCCAGGCC	GTCACGCTCTGCTGCCCAGGC	Large White
CCCAGGCC	SP3_HUMAN.H11MO.0.B	0.00437232	0.572298	8	CCCAGGCC	CCCCGGCCCCGCCCCCCCCC	Large White
CCCAGGCC	MA0810.1	0.00447787	0.572298	8	CCCAGGCC	TGCCCCCGGGCA	Large White
CCCAGGCC	TFAP2A_DBD_1	0.00447787	0.572298	8	CCCAGGCC	TGCCCCCGGGCA	Large White
CCCAGGCC	TFAP2A_DBD_5	0.00447787	0.572298	8	CCCAGGCC	TGCCCTAGGGCA	Large White
CCCAGGCT	Tcfap2a_DBD_2	0.00080679	0.7347	8	CCCAGGCT	CGCCTCAGGCA	Large White
CCCAGGCT	P53_HUMAN.H11MO.1.A	0.000953329	0.7347	8	CCCAGGCT	CCCAGGCATGTCC	Large White
CCCAGGCT	SUH_HUMAN.H11MO.0.A	0.00110299	0.7347	8	CCCAGGCT	TTTCCCACGCC	Large White
CCCAGGCT	TFAP2C_full_3	0.00130332	0.7347	8	CCCAGGCT	AGCCTCAGGCA	Large White
CCCAGGCT	TFAP2A_DBD_2	0.00175772	0.7347	8	CCCAGGCT	CGCCTCAGGCA	Large White
CCCAGGCT	MA0003.3	0.0018412	0.7347	8	CCCAGGCT	CGCCTCAGGCA	Large White
CCCAGGCT	TFAP2A_DBD_4	0.0018412	0.7347	8	CCCAGGCT	TGCCTCAGGCT	Large White
CCCAGGCT	TFAP2B_DBD_2	0.00220105	0.7347	8	CCCAGGCT	AGCCTCAGGCA	Large White
CCCAGGCT	MA0812.1	0.00229834	0.7347	8	CCCAGGCT	AGCCTCAGGCA	Large White
CCCAGGCT	MA0814.1	0.00229834	0.7347	8	CCCAGGCT	TGCCTGAGGCT	Large White
CCCAGGCT	TFAP2C_DBD_2	0.00229834	0.7347	8	CCCAGGCT	TGCCTGAGGCT	Large White
CCCAGGCT	ZKSC3_HUMAN.H11MO.0.D	0.00250252	0.7347	8	CCCAGGCT	TTCGAGGCTAG	Large White
CCCAGGCT	ZN770_HUMAN.H11MO.1.C	0.00260964	0.7347	8	CCCAGGCT	CTCAGCCTCCC	Large White
CCCAGGCT	HAND1_HUMAN.H11MO.1.D	0.00297672	0.7347	7	CCCAGGCT	CCAGGCC	Large White
CCCAGGCT	ZN322_HUMAN.H11MO.0.B	0.0032317	0.7347	7	CCCAGGCT	CCAGGCTCTGTACCAGGCTC	Large White
CCCAGGCT	P63_HUMAN.H11MO.0.A	0.00335179	0.7347	8	CCCAGGCT	GGCATGTCCAGGCATGCCC	Large White
CCCAGGCT	SPZ1_HUMAN.H11MO.0.D	0.00362884	0.757549	8	CCCAGGCT	CCCAGGGTAACAGCCG	Large White
TTCCCATCATG	MA0088.2	0.00031377	0.43803	11	TTCCCATCATG	TACCCACAATGCATTG	Large White
TTCCCATCATG	ZNF143_DBD	0.00031377	0.43803	11	TTCCCATCATG	TACCCACAATGCATTG	Large White
TTCCCATCATG	ZNF76_HUMAN.H11MO.0.C	0.000370769	0.43803	11	TTCCCATCATG	ACTACAATTCCCAGAATGCCCC	Large White
TTCCCATCATG	THA11_HUMAN.H11MO.0.B	0.000430214	0.43803	11	TTCCCATCATG	GAACTACAACTCCCAGCATGCC	Large White
TTCCCATCATG	ZN143_HUMAN.H11MO.0.A	0.000499351	0.43803	11	TTCCCATCATG	GAACTACAATTCCCAGAATGCC	Large White
TTCCCATCATG	NFATC1_full_2	0.000670136	0.48987	11	TTCCCATCATG	TTTCCATTATGGAAA	Large White
TTCCCATCATG	MA0525.2	0.0016502	0.804195	11	TTCCCATCATG	GACATGTCCCAACATGTT	Large White
TTCCCATCATG	TP63_DBD	0.0016502	0.804195	11	TTCCCATCATG	GACATGTCCCAACATGTT	Large White
TTCCCATCATG	FOXO1_DBD_3	0.00203942	0.894489	11	TTCCCATCATG	TTTCCCCACACG	Large White
TTCCCATCATG	FOXO4_DBD_3	0.00247027	0.984962	11	TTCCCATCATG	TTTCCCCACACG	Large White
TTCCCATCATG	ZN410_HUMAN.H11MO.0.D	0.00293874	1	11	TTCCCATCATG	CCATCCCATAATA	Large White
TTCCCATCATG	FOXO6_DBD_3	0.00391408	1	11	TTCCCATCATG	TTTCCCCACACGAC	Large White
TTCCCATCATG	ZN282_HUMAN.H11MO.0.D	0.00450043	1	11	TTCCCATCATG	TTTCCCATAACACG	Large White

## Sheet: Sheet2
Query_ID	Target_ID	p-value	q-value	Overlap	Query_consensus	Target_consensus
AAAAAAAAAAAAA	CPEB1_HUMAN.H11MO.0.D	3.49628e-06	0.0122657	13	AAAAAAAAAAAAA	AAAAAAAAAAATAAAAA
AAAAAAAAAAAAA	PRDM6_HUMAN.H11MO.0.C	5.60089e-06	0.0122657	13	AAAAAAAAAAAAA	AAAAAGAAAAAAA
AAAAAAAAAAAAA	MA1125.1	1.20184e-05	0.0175464	12	AAAAAAAAAAAAA	TTTAAAAAAAAA
AAAAAAAAAAAAA	FOXJ3_HUMAN.H11MO.0.A	8.91232e-05	0.0975877	13	AAAAAAAAAAAAA	AAAAAATAAACAA
AAAAAAAAAAAAA	ANDR_HUMAN.H11MO.0.A	0.000119716	0.104869	13	AAAAAAAAAAAAA	AGCAAACAAAAAAGAACA
AAAAAAAAAAAAA	FUBP1_HUMAN.H11MO.0.D	0.000218268	0.147817	12	AAAAAAAAAAAAA	AAAAAAACACAA
AAAAAAAAAAAAA	FOXJ3_HUMAN.H11MO.1.B	0.000236243	0.147817	13	AAAAAAAAAAAAA	TAAACAAAAACAA
AAAAAAAAAAAAA	FOXG1_HUMAN.H11MO.0.D	0.000351877	0.192648	13	AAAAAAAAAAAAA	AAAAAAATATAAACAAT
AAAAAAAAAAAAA	MA0757.1	0.00072796	0.282824	13	AAAAAAAAAAAAA	AAAAAATCAATAAT
AAAAAAAAAAAAA	ONECUT3_DBD	0.00072796	0.282824	13	AAAAAAAAAAAAA	AAAAAATCAATAAT
AAAAAAAAAAAAA	FOXL1_HUMAN.H11MO.0.D	0.000742986	0.282824	13	AAAAAAAAAAAAA	AAAAGTAAACAAACAAACA
AAAAAAAAAAAAA	HXC10_HUMAN.H11MO.0.D	0.000774878	0.282824	13	AAAAAAAAAAAAA	GTAATAAAAAAATTAAAAA
AAAAAAAAAAAAA	FOXC1_DBD_1	0.000947087	0.319088	13	AAAAAAAAAAAAA	AAGTAAATAAACA
AAAAAAAAAAAAA	ONECUT1_DBD	0.00175586	0.54932	13	AAAAAAAAAAAAA	AAAAAATCGATAAT
AAAAAAAAAAAAA	ONEC3_HUMAN.H11MO.0.D	0.00218994	0.604092	12	AAAAAAAAAAAAA	AAAAAATCAATA
AAAAAAAAAAAAA	MA0851.1	0.00243701	0.604092	13	AAAAAAAAAAAAA	AAAAAGTAAACAAACAC
AAAAAAAAAAAAA	MA0756.1	0.00248263	0.604092	13	AAAAAAAAAAAAA	AAAAAATCGATAAT
AAAAAAAAAAAAA	ONECUT2_DBD	0.00248263	0.604092	13	AAAAAAAAAAAAA	AAAAAATCGATAAT
AAAAAAAAAAAAA	BPTF_HUMAN.H11MO.0.D	0.00275931	0.604966	11	AAAAAAAAAAAAA	GAAAACAACAAA
AAAAAAAAAAAAA	CPEB1_full	0.00276247	0.604966	8	AAAAAAAAAAAAA	AATAAAAA
AAAAAAAAAAAAA	ONECUT1_full	0.00333027	0.652812	13	AAAAAAAAAAAAA	AAAAAATCGATAAT
AAAAAAAAAAAAA	SRY_HUMAN.H11MO.0.B	0.00338161	0.652812	9	AAAAAAAAAAAAA	AAAACAAAA
AAAAAAAAAAAAA	MA0679.1	0.00345337	0.652812	13	AAAAAAAAAAAAA	AAAAAATCGATAAT
AAAAAAAAAAAAA	Foxj3_DBD_4	0.00357713	0.652812	13	AAAAAAAAAAAAA	GTAAACATAAACA
AAAAAAAAAAAAA	NFAC1_HUMAN.H11MO.0.B	0.00376074	0.658866	13	AAAAAAAAAAAAA	ATGGAAAAAAAGAAA
AAAAAAAAAAAAA	MA1104.1	0.00405714	0.667079	13	AAAAAAAAAAAAA	AAAAGATAAGAAA
AAAAAAAAAAAAA	HMX1_HUMAN.H11MO.0.D	0.00411223	0.667079	13	AAAAAAAAAAAAA	ATTAAAAAACAATTAAC
CCCCACCC	ZN148_HUMAN.H11MO.0.D	1.22809e-05	0.0220316	8	CCCCACCC	CCCCTCCCCCACCCC
CCCCACCC	ZN281_HUMAN.H11MO.0.A	1.44845e-05	0.0220316	8	CCCCACCC	TCCCCTCCCCCACCC
CCCCACCC	TBX15_HUMAN.H11MO.0.D	1.53026e-05	0.0220316	8	CCCCACCC	CCCCCACCCCCCCCCCCCC
CCCCACCC	KLF5_HUMAN.H11MO.0.A	2.3599e-05	0.0235402	8	CCCCACCC	CCCAGCCCCACCCT
CCCCACCC	MA0599.1	2.72506e-05	0.0235402	8	CCCCACCC	GCCCCGCCCC
CCCCACCC	SRBP2_HUMAN.H11MO.0.B	4.50573e-05	0.0324216	8	CCCCACCC	CCTCACCCCACCC
CCCCACCC	KLF4_HUMAN.H11MO.0.A	5.25448e-05	0.0324216	8	CCCCACCC	GCCACACCCT
CCCCACCC	ZBT17_HUMAN.H11MO.0.A	6.7832e-05	0.0366224	8	CCCCACCC	CTTCCCCTCCCCCACCCTC
CCCCACCC	MA0493.1	9.94113e-05	0.0470415	8	CCCCACCC	GGCCACACCCA
CCCCACCC	FOXO3_full_3	0.000127923	0.0470415	8	CCCCACCC	TTTCCCCACAC
CCCCACCC	KLF1_HUMAN.H11MO.0.A	0.000135592	0.0470415	8	CCCCACCC	CCCGGCCCCGCCCC
CCCCACCC	ZNF740_full	0.0001409	0.0470415	8	CCCCACCC	CCCCCCCCAC
CCCCACCC	EGR2_HUMAN.H11MO.0.A	0.000183123	0.0470415	8	CCCCACCC	CCCCTCCCACACCCCCCC
CCCCACCC	SP1_DBD	0.000187363	0.0470415	8	CCCCACCC	ACCCCGCCCCC
CCCCACCC	PATZ1_HUMAN.H11MO.1.C	0.000188736	0.0470415	8	CCCCACCC	CCCCTCCCT
CCCCACCC	EGR2_HUMAN.H11MO.1.A	0.000192655	0.0470415	8	CCCCACCC	CCCCCGCCCACGCCCC
CCCCACCC	KLF16_HUMAN.H11MO.0.D	0.000210163	0.0470415	8	CCCCACCC	CCCCCCCCCCCCCGCCCCC
CCCCACCC	FOXO1_DBD_3	0.000211961	0.0470415	8	CCCCACCC	TTTCCCCACACG
CCCCACCC	KLF12_HUMAN.H11MO.0.C	0.000235945	0.0470415	8	CCCCACCC	GCCCCGCCCCT
CCCCACCC	KLF6_HUMAN.H11MO.0.A	0.000244368	0.0470415	8	CCCCACCC	CCCCCGGCCCCGCCCTTCC
CCCCACCC	MA0753.1	0.000248513	0.0470415	8	CCCCACCC	CCCCCCCCAC
CCCCACCC	ZNF740_DBD	0.000248513	0.0470415	8	CCCCACCC	CCCCCCCCAC
CCCCACCC	FOXO4_DBD_3	0.000261713	0.0470415	8	CCCCACCC	TTTCCCCACACG
CCCCACCC	KLF3_HUMAN.H11MO.0.B	0.000269989	0.0470415	8	CCCCACCC	CCCGGCCCCGCCCCTCCCC
CCCCACCC	MA0039.3	0.000294439	0.0470415	8	CCCCACCC	CCACACCCTGC
CCCCACCC	MA0079.3	0.000294439	0.0470415	8	CCCCACCC	GCCCCGCCCCC
CCCCACCC	MA1107.1	0.000313323	0.0470415	8	CCCCACCC	GGCCACACCCACC
CCCCACCC	MAZ_HUMAN.H11MO.1.A	0.000326693	0.0470415	8	CCCCACCC	CCCCCTCCCTC
CCCCACCC	SP1_HUMAN.H11MO.1.A	0.000326738	0.0470415	8	CCCCACCC	CGGCCCCGCCCCCC
CCCCACCC	FOXO6_DBD_3	0.000326738	0.0470415	8	CCCCACCC	TTTCCCCACACGAC
CCCCACCC	SALL4_HUMAN.H11MO.0.B	0.00042403	0.0590796	7	CCCCACCC	CCCACCCTCC
CCCCACCC	EGR1_HUMAN.H11MO.0.A	0.000466095	0.062911	8	CCCCACCC	CCCCCGCCCACGCCCTC
CCCCACCC	Zfp740_DBD	0.000561906	0.0715939	8	CCCCACCC	CCCCCCCCAC
CCCCACCC	MAZ_HUMAN.H11MO.0.A	0.000563576	0.0715939	8	CCCCACCC	CCCCCCCCCCCCCCCCTCCCCC
CCCCACCC	SP2_HUMAN.H11MO.1.B	0.000583917	0.0720585	8	CCCCACCC	GCCCCGCCCCCT
CCCCACCC	SP1_HUMAN.H11MO.0.A	0.000698312	0.0837818	8	CCCCACCC	CCCCCCCCCGGCCCCGCCCCCC
CCCCACCC	ZN740_HUMAN.H11MO.0.D	0.000945588	0.107059	8	CCCCACCC	CCCACCCCCCCCCC
CCCCACCC	ZIC1_HUMAN.H11MO.0.B	0.000955805	0.107059	8	CCCCACCC	GACCACCCC
CCCCACCC	RREB1_HUMAN.H11MO.0.D	0.000966682	0.107059	8	CCCCACCC	ACCCCAAACCACCCCCCCCCCC
CCCCACCC	SP3_HUMAN.H11MO.0.B	0.00103004	0.111224	8	CCCCACCC	CCCCGGCCCCGCCCCCCCCC
CCCCACCC	VEZF1_HUMAN.H11MO.1.C	0.00108804	0.11462	8	CCCCACCC	CCCCCTCCCTCT
CCCCACCC	SP4_HUMAN.H11MO.1.A	0.00120626	0.12405	8	CCCCACCC	CGGCCCCGCCCCCTCC
CCCCACCC	MA0073.1	0.00124278	0.124832	8	CCCCACCC	CCCCAAACCACCCCCCCCCA
CCCCACCC	SP2_HUMAN.H11MO.0.A	0.00130552	0.125307	8	CCCCACCC	CCCCCGGCCCCGCCCCCCCCCC
CCCCACCC	ZN467_HUMAN.H11MO.0.C	0.00130552	0.125307	8	CCCCACCC	CCCCCCCCCCCCTCCCCTCCCC
CCCCACCC	MA0516.1	0.00141997	0.133328	8	CCCCACCC	GCCCCGCCCCCTCCC
CCCCACCC	MA0746.1	0.00162854	0.146541	8	CCCCACCC	GCCACGCCCCC
CCCCACCC	SP3_DBD	0.00162854	0.146541	8	CCCCACCC	GCCACGCCCCC
CCCCACCC	TBX1_HUMAN.H11MO.0.D	0.00185924	0.163886	8	CCCCACCC	CCGCCCACCCCTGCCCACCC
CCCCACCC	VEZF1_HUMAN.H11MO.0.C	0.00198789	0.171721	8	CCCCACCC	CCCCTCCCCCTCCCCCCTCCCC
CCCCACCC	PROX1_HUMAN.H11MO.0.D	0.00211668	0.177274	8	CCCCACCC	CCCAACCCGCCTTACCC
CCCCACCC	SP4_HUMAN.H11MO.0.A	0.00213425	0.177274	8	CCCCACCC	CCCGGCCCCGCCCCCTTCCC
CCCCACCC	EGR4_HUMAN.H11MO.0.D	0.00220848	0.179978	8	CCCCACCC	GCCCTGCCGCC
CCCCACCC	MA0741.1	0.00240114	0.188563	8	CCCCACCC	GCCACGCCCCC
CCCCACCC	KLF16_DBD	0.00240114	0.188563	8	CCCCACCC	GCCACGCCCCC
CCCCACCC	PRDM4_HUMAN.H11MO.0.D	0.00264443	0.203961	8	CCCCACCC	TTTCAAGGCCCCCCAC
CCCCACCC	PATZ1_HUMAN.H11MO.0.C	0.00278938	0.211105	8	CCCCACCC	CCTCCCCCCCCGCCCCCTCCCC
CCCCACCC	ZN219_HUMAN.H11MO.0.D	0.00283481	0.211105	8	CCCCACCC	TCCGCCCCCCTC
CCCCACCC	MESP1_HUMAN.H11MO.0.D	0.00307941	0.222127	8	CCCCACCC	TCCACACCTGC
CCCCACCC	KLF9_HUMAN.H11MO.0.C	0.0031371	0.222127	8	CCCCACCC	GGCCACGCCCCCTCC
CCCCACCC	MXI1_HUMAN.H11MO.0.A	0.0031371	0.222127	8	CCCCACCC	CCCGCCGCCACGTGC
CCCCACCC	SRBP1_HUMAN.H11MO.0.A	0.00321001	0.223624	7	CCCCACCC	CTCACCCCACC
CCCCACCC	KLF15_HUMAN.H11MO.0.A	0.00332306	0.22611	8	CCCCACCC	CCCCCCCCTGCTCCTCCCC
CCCCACCC	GLIS3_HUMAN.H11MO.0.D	0.00335041	0.22611	8	CCCCACCC	TACCCCCCAC
CCCCACCC	GSC2_HUMAN.H11MO.0.D	0.00349022	0.228408	8	CCCCACCC	CCTAATCCGCT
CCCCACCC	TBX3_HUMAN.H11MO.0.C	0.00349022	0.228408	8	CCCCACCC	TTCCCACCTCC
CCCCACCC	E2F4_HUMAN.H11MO.0.A	0.00449658	0.289875	8	CCCCACCC	ATTTCCCGCCCCC
AAAAAAAACAA	FUBP1_HUMAN.H11MO.0.D	3.62805e-05	0.0905168	11	AAAAAAAACAA	AAAAAAACACAA
AAAAAAAACAA	FOXJ3_HUMAN.H11MO.0.A	4.94451e-05	0.0905168	11	AAAAAAAACAA	AAAAAATAAACAA
AAAAAAAACAA	CPEB1_HUMAN.H11MO.0.D	6.23138e-05	0.0905168	11	AAAAAAAACAA	AAAAAAAAAAATAAAAA
AAAAAAAACAA	FOXF1_HUMAN.H11MO.0.D	0.000208203	0.180653	11	AAAAAAAACAA	AAAATAAACAT
AAAAAAAACAA	MA1125.1	0.000208532	0.180653	11	AAAAAAAACAA	TTTAAAAAAAAA
AAAAAAAACAA	FOXJ3_HUMAN.H11MO.1.B	0.000248731	0.180653	11	AAAAAAAACAA	TAAACAAAAACAA
AAAAAAAACAA	FOXQ1_HUMAN.H11MO.0.C	0.000382688	0.180734	10	AAAAAAAACAA	AAATAAACAATA
AAAAAAAACAA	FOXO4_HUMAN.H11MO.0.C	0.000385951	0.180734	9	AAAAAAAACAA	AATAAACAA
AAAAAAAACAA	ONEC3_HUMAN.H11MO.0.D	0.000407187	0.180734	10	AAAAAAAACAA	AAAAAATCAATA
AAAAAAAACAA	MA0041.1	0.000547702	0.180734	10	AAAAAAAACAA	AAACAAACATTC
AAAAAAAACAA	FOXL1_full_2	0.000576872	0.180734	11	AAAAAAAACAA	TGTAAATAAACAA
AAAAAAAACAA	FOXL1_HUMAN.H11MO.0.D	0.000644772	0.180734	11	AAAAAAAACAA	AAAAGTAAACAAACAAACA
AAAAAAAACAA	FOXJ2_HUMAN.H11MO.0.C	0.000650373	0.180734	10	AAAAAAAACAA	TAAATAAACA
AAAAAAAACAA	FOXK1_HUMAN.H11MO.0.A	0.000681114	0.180734	10	AAAAAAAACAA	AAAGTAAACA
AAAAAAAACAA	ONEC2_HUMAN.H11MO.0.D	0.00068318	0.180734	11	AAAAAAAACAA	AAAAAAAATCAATAACAAGAC
AAAAAAAACAA	MA0851.1	0.000702177	0.180734	11	AAAAAAAACAA	AAAAAGTAAACAAACAC
AAAAAAAACAA	MA0757.1	0.000746529	0.180734	10	AAAAAAAACAA	AAAAAATCAATAAT
AAAAAAAACAA	ONECUT3_DBD	0.000746529	0.180734	10	AAAAAAAACAA	AAAAAATCAATAAT
AAAAAAAACAA	FOXG1_HUMAN.H11MO.0.D	0.000988703	0.214266	11	AAAAAAAACAA	AAAAAAATATAAACAAT
AAAAAAAACAA	ANDR_HUMAN.H11MO.0.A	0.00105773	0.214266	10	AAAAAAAACAA	AGCAAACAAAAAAGAACA
AAAAAAAACAA	FOXD3_HUMAN.H11MO.0.D	0.00109072	0.214266	11	AAAAAAAACAA	TGCTAAGTAAACAAA
AAAAAAAACAA	HOMEZ_HUMAN.H11MO.0.D	0.00109072	0.214266	10	AAAAAAAACAA	AAAAAAACGATTTTT
AAAAAAAACAA	MA0846.1	0.0012117	0.214266	11	AAAAAAAACAA	TAAGTAAACAAA
AAAAAAAACAA	FOXC2_DBD_3	0.0012117	0.214266	11	AAAAAAAACAA	TAAGTAAACAAA
AAAAAAAACAA	PRDM6_HUMAN.H11MO.0.C	0.00122922	0.214266	11	AAAAAAAACAA	AAAAAGAAAAAAA
AAAAAAAACAA	Foxj3_DBD_4	0.00128917	0.216074	10	AAAAAAAACAA	GTAAACATAAACA
AAAAAAAACAA	MEF2B_HUMAN.H11MO.0.A	0.00143473	0.231564	11	AAAAAAAACAA	CCAAAAATAGCAAC
AAAAAAAACAA	FEZF1_HUMAN.H11MO.0.C	0.00162897	0.252174	11	AAAAAAAACAA	AAAAAGAGCAGC
AAAAAAAACAA	MA0442.2	0.00167815	0.252174	11	AAAAAAAACAA	AAAACAAAGAA
AAAAAAAACAA	ONECUT1_DBD	0.00181809	0.262232	10	AAAAAAAACAA	AAAAAATCGATAAT
AAAAAAAACAA	CPEB1_full	0.00186544	0.262232	8	AAAAAAAACAA	AATAAAAA
AAAAAAAACAA	FOXC1_HUMAN.H11MO.0.C	0.00193209	0.263113	11	AAAAAAAACAA	CTTAAGTAAACAATG
AAAAAAAACAA	SOX18_HUMAN.H11MO.0.D	0.0020025	0.264439	11	AAAAAAAACAA	GGAAAAGAACAATGGGTTC
AAAAAAAACAA	FOXA3_HUMAN.H11MO.0.B	0.00236206	0.302745	11	AAAAAAAACAA	CAAAGTAAACAAG
AAAAAAAACAA	HMX1_HUMAN.H11MO.0.D	0.00251191	0.302931	11	AAAAAAAACAA	ATTAAAAAACAATTAAC
AAAAAAAACAA	MA0756.1	0.00257205	0.302931	10	AAAAAAAACAA	AAAAAATCGATAAT
AAAAAAAACAA	ONECUT2_DBD	0.00257205	0.302931	10	AAAAAAAACAA	AAAAAATCGATAAT
AAAAAAAACAA	FOXJ2_DBD_3	0.00266256	0.305339	10	AAAAAAAACAA	GTAAACATAAACA
AAAAAAAACAA	FOXC2_DBD_2	0.00282457	0.309036	10	AAAAAAAACAA	GTAAATAAACA
AAAAAAAACAA	MA0679.1	0.00290755	0.309036	10	AAAAAAAACAA	AAAAAATCGATAAT
AAAAAAAACAA	ONECUT1_full	0.00290755	0.309036	10	AAAAAAAACAA	AAAAAATCGATAAT
AAAAAAAACAA	Foxc1_DBD_1	0.00329723	0.34211	10	AAAAAAAACAA	GTAAATAAACA
AAAAAAAACAA	FOXC1_DBD_1	0.00350274	0.354981	10	AAAAAAAACAA	AAGTAAATAAACA
AAAAAAAACAA	MA0030.1	0.00368798	0.36526	11	AAAAAAAACAA	CAAACGTAAACAAT
AAAAAAAACAA	BPTF_HUMAN.H11MO.0.D	0.00405838	0.382355	11	AAAAAAAACAA	GAAAACAACAAA
AAAAAAAACAA	MA0614.1	0.00412381	0.382355	8	AAAAAAAACAA	GTAAACAA
AAAAAAAACAA	FOXJ3_DBD_1	0.00412381	0.382355	8	AAAAAAAACAA	GTAAACAA
AAAAAAAACAA	FOXJ3_DBD_3	0.00444575	0.403617	10	AAAAAAAACAA	GTAAACATAAACA
AAAAAAAAAAAGA	CPEB1_HUMAN.H11MO.0.D	4.53844e-06	0.0198962	13	AAAAAAAAAAAGA	AAAAAAAAAAATAAAAA
AAAAAAAAAAAGA	MA1125.1	5.44616e-05	0.119378	11	AAAAAAAAAAAGA	TTTAAAAAAAAA
AAAAAAAAAAAGA	PRDM6_HUMAN.H11MO.0.C	0.000158361	0.223386	13	AAAAAAAAAAAGA	AAAAAGAAAAAAA
AAAAAAAAAAAGA	ANDR_HUMAN.H11MO.0.A	0.000224768	0.223386	13	AAAAAAAAAAAGA	AGCAAACAAAAAAGAACA
AAAAAAAAAAAGA	FUBP1_HUMAN.H11MO.0.D	0.000254778	0.223386	12	AAAAAAAAAAAGA	AAAAAAACACAA
AAAAAAAAAAAGA	FOXJ3_HUMAN.H11MO.0.A	0.000914224	0.596778	12	AAAAAAAAAAAGA	AAAAAATAAACAA
AAAAAAAAAAAGA	FOXC1_DBD_1	0.000952902	0.596778	13	AAAAAAAAAAAGA	AAGTAAATAAACA
AAAAAAAAAAAGA	ZFP28_HUMAN.H11MO.0.C	0.00116379	0.637744	13	AAAAAAAAAAAGA	TGACACAAGAAGAAATAGAA
AAAAAAAAAAAGA	NFAC1_HUMAN.H11MO.0.B	0.00140212	0.682976	13	AAAAAAAAAAAGA	ATGGAAAAAAAGAAA
AAAAAAAAAAAGA	ONEC3_HUMAN.H11MO.0.D	0.00173675	0.687893	12	AAAAAAAAAAAGA	AAAAAATCAATA
AAAAAAAAAAAGA	FOXL1_HUMAN.H11MO.0.D	0.00195639	0.687893	13	AAAAAAAAAAAGA	AAAAGTAAACAAACAAACA
AAAAAAAAAAAGA	MA1152.1	0.00218167	0.687893	10	AAAAAAAAAAAGA	AAAACAATAG
AAAAAAAAAAAGA	BPTF_HUMAN.H11MO.0.D	0.00230746	0.687893	11	AAAAAAAAAAAGA	GAAAACAACAAA
AAAAAAAAAAAGA	FOXJ3_HUMAN.H11MO.1.B	0.00232229	0.687893	11	AAAAAAAAAAAGA	TAAACAAAAACAA
AAAAAAAAAAAGA	MA0442.2	0.00235369	0.687893	10	AAAAAAAAAAAGA	AAAACAAAGAA
AAAAAAAAAAAGA	CPEB1_full	0.00252462	0.691733	8	AAAAAAAAAAAGA	AATAAAAA
AAAAAAAAAAAGA	SRY_HUMAN.H11MO.0.B	0.00308625	0.759803	9	AAAAAAAAAAAGA	AAAACAAAA
AAAAAAAAAAAGA	FOXG1_HUMAN.H11MO.0.D	0.00311969	0.759803	13	AAAAAAAAAAAGA	AAAAAAATATAAACAAT
AAAAAAAAAAAGA	Foxj3_DBD_4	0.0033755	0.778839	13	AAAAAAAAAAAGA	GTAAACATAAACA
AAAAAAAAAAAGA	ZN713_HUMAN.H11MO.0.D	0.00358313	0.785408	12	AAAAAAAAAAAGA	ATAGAAAAATGACATGAAA
AAAAAAAAAAAGA	IRF1_HUMAN.H11MO.0.A	0.00404534	0.787997	13	AAAAAAAAAAAGA	GAAAATGAAAGTGAAAGTAA
KGYYCWGGGCMBVYKSCWG	AP2C_HUMAN.H11MO.0.A	0.000386809	0.784575	12	GGTTCAGGGCACACTGCAG	TGGCCTCAGGGCAT
KGYYCWGGGCMBVYKSCWG	MA1109.1	0.000680544	0.784575	13	GGTTCAGGGCACACTGCAG	GGACAGATGGCAG
KGYYCWGGGCMBVYKSCWG	THA_HUMAN.H11MO.1.D	0.000762506	0.784575	10	GGTTCAGGGCACACTGCAG	TTCAGGTCAG
KGYYCWGGGCMBVYKSCWG	NR1H3_HUMAN.H11MO.0.B	0.00168993	0.784575	15	GGTTCAGGGCACACTGCAG	CAGAGGTCACTGCAGGTCA
KGYYCWGGGCMBVYKSCWG	AP2A_HUMAN.H11MO.0.A	0.00257753	0.784575	12	GGTTCAGGGCACACTGCAG	ATGGCCTCAGGGCAT
KGYYCWGGGCMBVYKSCWG	MA0524.2	0.0026828	0.784575	11	GGTTCAGGGCACACTGCAG	TGCCCCAGGGCA
KGYYCWGGGCMBVYKSCWG	TFAP2C_DBD_1	0.0026828	0.784575	11	GGTTCAGGGCACACTGCAG	TGCCCCAGGGCA
KGYYCWGGGCMBVYKSCWG	TFAP2C_full_1	0.0028737	0.784575	11	GGTTCAGGGCACACTGCAG	TGCCCCAGGGCA
KGYYCWGGGCMBVYKSCWG	ZIC2_HUMAN.H11MO.0.D	0.00367425	0.784575	12	GGTTCAGGGCACACTGCAG	GGCCCCCTGCTGTGA
KGYYCWGGGCMBVYKSCWG	ZIC3_HUMAN.H11MO.0.B	0.00389443	0.784575	12	GGTTCAGGGCACACTGCAG	GGCCCCCTGCTGTGA
KGYYCWGGGCMBVYKSCWG	RXRB_HUMAN.H11MO.0.C	0.00396252	0.784575	10	GGTTCAGGGCACACTGCAG	TGAGGTCACA
KGYYCWGGGCMBVYKSCWG	PRDM4_full	0.00397434	0.784575	13	GGTTCAGGGCACACTGCAG	TTTCAAGGCCCCC
KGYYCWGGGCMBVYKSCWG	PRDM4_HUMAN.H11MO.0.D	0.00421157	0.784575	16	GGTTCAGGGCACACTGCAG	TTTCAAGGCCCCCCAC
KGYYCWGGGCMBVYKSCWG	MA0811.1	0.00430277	0.784575	11	GGTTCAGGGCACACTGCAG	TGCCCCAGGGCA
KGYYCWGGGCMBVYKSCWG	TFAP2B_DBD_1	0.00430277	0.784575	11	GGTTCAGGGCACACTGCAG	TGCCCCAGGGCA
KGYYCWGGGCMBVYKSCWG	CTCFL_HUMAN.H11MO.0.A	0.00446414	0.784575	15	GGTTCAGGGCACACTGCAG	CGGCGCCCCCTGGCGGC
YYCCWBCC	FLI1_HUMAN.H11MO.0.A	1.45567e-05	0.0634058	8	TTCCTTCC	TCCCTCCTTCCTTCCTCC
YYCCWBCC	MA0149.1	0.000143843	0.181874	8	TTCCTTCC	CCTTCCTTCCTTCCTTCC
YYCCWBCC	SP4_HUMAN.H11MO.0.A	0.000169992	0.181874	8	TTCCTTCC	CCCGGCCCCGCCCCCTTCCC
YYCCWBCC	NFIC_HUMAN.H11MO.0.A	0.000253672	0.181874	8	TTCCTTCC	CTTGGCTCCCTGCCAAG
YYCCWBCC	ETS2_HUMAN.H11MO.0.B	0.000296352	0.181874	8	TTCCTTCC	TCCTCTTCCTTCC
YYCCWBCC	FLI1_HUMAN.H11MO.1.A	0.000296352	0.181874	8	TTCCTTCC	CCACTTCCTGCCT
YYCCWBCC	MYOD1_HUMAN.H11MO.0.A	0.000349422	0.181874	8	TTCCTTCC	GCAGCTGTTCCTGCC
YYCCWBCC	ETV5_HUMAN.H11MO.0.C	0.000388734	0.181874	8	TTCCTTCC	CTCACTTCCTGCTC
YYCCWBCC	ZN394_HUMAN.H11MO.1.D	0.00041618	0.181874	8	TTCCTTCC	ATTCCATTC
YYCCWBCC	ERG_HUMAN.H11MO.0.A	0.000417546	0.181874	8	TTCCTTCC	CCACTTCCTGCCC
YYCCWBCC	OLIG2_HUMAN.H11MO.0.B	0.000542335	0.201097	8	TTCCTTCC	CCAGCTGTTTCCCTTCTG
YYCCWBCC	MA1121.1	0.000574779	0.201097	8	TTCCTTCC	TCACATTCCAGCC
YYCCWBCC	PATZ1_HUMAN.H11MO.1.C	0.000620302	0.201097	8	TTCCTTCC	CCCCTCCCT
YYCCWBCC	WT1_HUMAN.H11MO.1.B	0.00064635	0.201097	8	TTCCTTCC	CCTCCTCCCAC
YYCCWBCC	MA0528.1	0.000868972	0.22421	8	TTCCTTCC	TCCTCCTCCCCCTCCTCCTCC
YYCCWBCC	TEAD1_HUMAN.H11MO.0.A	0.00088448	0.22421	8	TTCCTTCC	ACATTCCAGCCA
YYCCWBCC	WT1_HUMAN.H11MO.0.C	0.000901092	0.22421	8	TTCCTTCC	CCCCCCCTCCTCCCCCGCCC
YYCCWBCC	KLF15_HUMAN.H11MO.0.A	0.000926536	0.22421	8	TTCCTTCC	CCCCCCCCTGCTCCTCCCC
YYCCWBCC	ETV4_HUMAN.H11MO.0.B	0.00105173	0.24111	8	TTCCTTCC	CCCTTCCTGTT
YYCCWBCC	MAZ_HUMAN.H11MO.0.A	0.00115706	0.251994	8	TTCCTTCC	CCCCCCCCCCCCCCCCTCCCCC
YYCCWBCC	KLF6_HUMAN.H11MO.0.A	0.00126525	0.254298	8	TTCCTTCC	CCCCCGGCCCCGCCCTTCC
YYCCWBCC	PTF1A_HUMAN.H11MO.0.B	0.0012844	0.254298	8	TTCCTTCC	CCAGCTGCCCCCTTTCCC
YYCCWBCC	ETS1_HUMAN.H11MO.0.A	0.00140396	0.258957	8	TTCCTTCC	CCACTTCCTGTCT
YYCCWBCC	ZN418_HUMAN.H11MO.0.C	0.00142683	0.258957	8	TTCCTTCC	TGCTTTTAGCCTCTTCC
YYCCWBCC	MA0471.1	0.00180998	0.285528	8	TTCCTTCC	CCTTCCCGCCC
YYCCWBCC	E2F7_HUMAN.H11MO.0.B	0.00184635	0.285528	8	TTCCTTCC	CCTTTCCCGCCCC
YYCCWBCC	EGR2_HUMAN.H11MO.0.A	0.00190292	0.285528	8	TTCCTTCC	CCCCTCCCACACCCCCCC
YYCCWBCC	ZN467_HUMAN.H11MO.0.C	0.00192937	0.285528	8	TTCCTTCC	CCCCCCCCCCCCTCCCCTCCCC
YYCCWBCC	E2F3_HUMAN.H11MO.0.A	0.0019787	0.285528	8	TTCCTTCC	TTTCCCGCCCT
YYCCWBCC	ELF5_HUMAN.H11MO.0.A	0.00202836	0.285528	8	TTCCTTCC	CCACTTCCTCCTTCC
YYCCWBCC	VEZF1_HUMAN.H11MO.1.C	0.0020321	0.285528	8	TTCCTTCC	CCCCCTCCCTCT
YYCCWBCC	E2F6_HUMAN.H11MO.0.A	0.0022053	0.300181	8	TTCCTTCC	CCCTTCCCGCCCC
YYCCWBCC	VEZF1_HUMAN.H11MO.0.C	0.00234575	0.309624	8	TTCCTTCC	CCCCTCCCCCTCCCCCCTCCCC
YYCCWBCC	ZBT17_HUMAN.H11MO.0.A	0.00274321	0.329125	8	TTCCTTCC	CTTCCCCTCCCCCACCCTC
YYCCWBCC	ZN263_HUMAN.H11MO.1.A	0.00283236	0.329125	8	TTCCTTCC	CCTCCTCCCTC
YYCCWBCC	MA0640.1	0.0028713	0.329125	8	TTCCTTCC	TTACTTCCGGGTT
YYCCWBCC	MZF1_HUMAN.H11MO.0.B	0.0028713	0.329125	8	TTCCTTCC	CCCAATCCCCTCC
YYCCWBCC	ELF3_full	0.0028713	0.329125	8	TTCCTTCC	TTACTTCCGGGTT
YYCCWBCC	ZN263_HUMAN.H11MO.0.A	0.0032478	0.362503	8	TTCCTTCC	CTCCTCCTCTCCCTCCTCCC
YYCCWBCC	MAZ_HUMAN.H11MO.1.A	0.00339111	0.362503	8	TTCCTTCC	CCCCCTCCCTC
YYCCWBCC	ZN341_HUMAN.H11MO.0.C	0.00341217	0.362503	8	TTCCTTCC	GCTCTTCCCTCCCCCCCCCCCC
YYCCWBCC	RXRA_HUMAN.H11MO.0.A	0.00355181	0.368355	8	TTCCTTCC	CTCTGACCTCTGCCTCCCCC
YYCCWBCC	ZN148_HUMAN.H11MO.0.D	0.00376309	0.381191	8	TTCCTTCC	CCCCTCCCCCACCCC
YYCCWBCC	MA0470.1	0.00443191	0.408214	8	TTCCTTCC	CCTTCCCGCCC
YYCCWBCC	PATZ1_HUMAN.H11MO.0.C	0.00446053	0.408214	8	TTCCTTCC	CCTCCCCCCCCGCCCCCTCCCC
YYCCWBCC	E2F4_HUMAN.H11MO.0.A	0.00446861	0.408214	8	TTCCTTCC	ATTTCCCGCCCCC
YYCCWBCC	ZIC2_HUMAN.H11MO.0.D	0.00448298	0.408214	8	TTCCTTCC	GGCCCCCTGCTGTGA
YYCCWBCC	KAISO_HUMAN.H11MO.2.A	0.00452224	0.408214	8	TTCCTTCC	TCTTCCTGCGAG
TTYTTTTT	CPEB1_HUMAN.H11MO.0.D	3.36923e-05	0.107596	8	TTTTTTTT	TTTTTATTTTTTTTTTT
TTYTTTTT	MA1125.1	4.90636e-05	0.107596	8	TTTTTTTT	TTTTTTTTTAAA
TTYTTTTT	CPEB1_full	0.000947956	0.95688	8	TTTTTTTT	TTTTTATT
TTYTTTTT	ONEC2_HUMAN.H11MO.0.D	0.00128023	0.95688	8	TTTTTTTT	GTCTTGTTATTGATTTTTTTT
TTYTTTTT	ANDR_HUMAN.H11MO.0.A	0.00135749	0.95688	8	TTTTTTTT	TGTTCTTTTTTGTTTGCT
TTYTTTTT	NFAC1_HUMAN.H11MO.0.B	0.00164673	0.95688	8	TTTTTTTT	TTTCTTTTTTTCCAT
TTYTTTTT	SRY_HUMAN.H11MO.0.B	0.00194015	0.95688	8	TTTTTTTT	TTTTGTTTT
TTYTTTTT	PRDM6_HUMAN.H11MO.0.C	0.00195557	0.95688	8	TTTTTTTT	TTTTTTTCTTTTT
TTYTTTTT	FUBP1_HUMAN.H11MO.0.D	0.0019635	0.95688	8	TTTTTTTT	TTGTGTTTTTTT
TTYTTTTT	IRF1_HUMAN.H11MO.0.A	0.00335545	1	8	TTTTTTTT	TTACTTTCACTTTCATTTTC
TTYTTTTT	MA0442.2	0.00387392	1	8	TTTTTTTT	TTCTTTGTTTT
TTYTTTTT	OLIG1_HUMAN.H11MO.0.D	0.00411955	1	8	TTTTTTTT	ACCATATGTTTTTT
TTYTTTTT	MA0514.1	0.00417729	1	8	TTTTTTTT	CCTTTGTTTT
CCCAGGCC	HAND1_HUMAN.H11MO.1.D	9.54669e-05	0.261767	7	CCCAGGCC	CCAGGCC
CCCAGGCC	AP2C_HUMAN.H11MO.0.A	0.000182833	0.261767	8	CCCAGGCC	TGGCCTCAGGGCAT
CCCAGGCC	SP1_HUMAN.H11MO.0.A	0.000305439	0.261767	8	CCCAGGCC	CCCCCCCCCGGCCCCGCCCCCC
CCCAGGCC	AP2A_HUMAN.H11MO.0.A	0.0003185	0.261767	8	CCCAGGCC	ATGGCCTCAGGGCAT
CCCAGGCC	ZFX_HUMAN.H11MO.1.A	0.000319766	0.261767	8	CCCAGGCC	CCCCGGCCTCCGCCCCC
CCCAGGCC	SUH_HUMAN.H11MO.0.A	0.000360616	0.261767	8	CCCAGGCC	TTTCCCACGCC
CCCAGGCC	ZN586_HUMAN.H11MO.0.C	0.000550981	0.282404	8	CCCAGGCC	CATTTTTTCCTCCTAGGCCT
CCCAGGCC	ZFX_HUMAN.H11MO.0.A	0.000561889	0.282404	7	CCCAGGCC	CCAGGCCCCG
CCCAGGCC	MA0146.2	0.000618392	0.282404	8	CCCAGGCC	GGGGCCGAGGCCTG
CCCAGGCC	ZF64A_HUMAN.H11MO.0.D	0.000648411	0.282404	8	CCCAGGCC	CAGGTTCCCGGGCCCC
CCCAGGCC	KLF5_HUMAN.H11MO.0.A	0.00141319	0.469081	8	CCCAGGCC	CCCAGCCCCACCCT
CCCAGGCC	ARNT2_HUMAN.H11MO.0.D	0.00143284	0.469081	8	CCCAGGCC	GCCTCCCACGCC
CCCAGGCC	P53_HUMAN.H11MO.1.A	0.00145028	0.469081	8	CCCAGGCC	CCCAGGCATGTCC
CCCAGGCC	TFAP2C_full_1	0.00150784	0.469081	8	CCCAGGCC	TGCCCCAGGGCA
CCCAGGCC	STF1_HUMAN.H11MO.0.B	0.00170342	0.493343	8	CCCAGGCC	GCTCAAGGCCA
CCCAGGCC	SP2_HUMAN.H11MO.0.A	0.00198782	0.493343	8	CCCAGGCC	CCCCCGGCCCCGCCCCCCCCCC
CCCAGGCC	MA0746.1	0.00211716	0.493343	8	CCCAGGCC	GCCACGCCCCC
CCCAGGCC	SP3_DBD	0.00211716	0.493343	8	CCCAGGCC	GCCACGCCCCC
CCCAGGCC	NR5A2_HUMAN.H11MO.0.B	0.0023029	0.493343	8	CCCAGGCC	GTTCAAGGCCA
CCCAGGCC	RARG_HUMAN.H11MO.0.B	0.00260173	0.493343	8	CCCAGGCC	CCCAGGTCACTCTGACCT
CCCAGGCC	KLF6_HUMAN.H11MO.0.A	0.00267753	0.493343	8	CCCAGGCC	CCCCCGGCCCCGCCCTTCC
CCCAGGCC	MA0524.2	0.00271856	0.493343	8	CCCAGGCC	TGCCCCAGGGCA
CCCAGGCC	TFAP2C_DBD_1	0.00271856	0.493343	8	CCCAGGCC	TGCCCCAGGGCA
CCCAGGCC	MA0811.1	0.00295526	0.495043	8	CCCAGGCC	TGCCCCAGGGCA
CCCAGGCC	TFAP2B_DBD_1	0.00295526	0.495043	8	CCCAGGCC	TGCCCCAGGGCA
CCCAGGCC	EGR1_HUMAN.H11MO.0.A	0.0038904	0.572298	8	CCCAGGCC	CCCCCGCCCACGCCCTC
CCCAGGCC	Tcfap2a_DBD_3	0.00414033	0.572298	8	CCCAGGCC	TGCCCTCAGGGCA
CCCAGGCC	PAX5_HUMAN.H11MO.0.A	0.0042694	0.572298	7	CCCAGGCC	GTCACGCTCTGCTGCCCAGGC
CCCAGGCC	SP3_HUMAN.H11MO.0.B	0.00437232	0.572298	8	CCCAGGCC	CCCCGGCCCCGCCCCCCCCC
CCCAGGCC	MA0810.1	0.00447787	0.572298	8	CCCAGGCC	TGCCCCCGGGCA
CCCAGGCC	TFAP2A_DBD_1	0.00447787	0.572298	8	CCCAGGCC	TGCCCCCGGGCA
CCCAGGCC	TFAP2A_DBD_5	0.00447787	0.572298	8	CCCAGGCC	TGCCCTAGGGCA
CCCAGGCT	Tcfap2a_DBD_2	0.00080679	0.7347	8	CCCAGGCT	CGCCTCAGGCA
CCCAGGCT	P53_HUMAN.H11MO.1.A	0.000953329	0.7347	8	CCCAGGCT	CCCAGGCATGTCC
CCCAGGCT	SUH_HUMAN.H11MO.0.A	0.00110299	0.7347	8	CCCAGGCT	TTTCCCACGCC
CCCAGGCT	TFAP2C_full_3	0.00130332	0.7347	8	CCCAGGCT	AGCCTCAGGCA
CCCAGGCT	TFAP2A_DBD_2	0.00175772	0.7347	8	CCCAGGCT	CGCCTCAGGCA
CCCAGGCT	MA0003.3	0.0018412	0.7347	8	CCCAGGCT	CGCCTCAGGCA
CCCAGGCT	TFAP2A_DBD_4	0.0018412	0.7347	8	CCCAGGCT	TGCCTCAGGCT
CCCAGGCT	TFAP2B_DBD_2	0.00220105	0.7347	8	CCCAGGCT	AGCCTCAGGCA
CCCAGGCT	MA0812.1	0.00229834	0.7347	8	CCCAGGCT	AGCCTCAGGCA
CCCAGGCT	MA0814.1	0.00229834	0.7347	8	CCCAGGCT	TGCCTGAGGCT
CCCAGGCT	TFAP2C_DBD_2	0.00229834	0.7347	8	CCCAGGCT	TGCCTGAGGCT
CCCAGGCT	ZKSC3_HUMAN.H11MO.0.D	0.00250252	0.7347	8	CCCAGGCT	TTCGAGGCTAG
CCCAGGCT	ZN770_HUMAN.H11MO.1.C	0.00260964	0.7347	8	CCCAGGCT	CTCAGCCTCCC
CCCAGGCT	HAND1_HUMAN.H11MO.1.D	0.00297672	0.7347	7	CCCAGGCT	CCAGGCC
CCCAGGCT	ZN322_HUMAN.H11MO.0.B	0.0032317	0.7347	7	CCCAGGCT	CCAGGCTCTGTACCAGGCTC
CCCAGGCT	P63_HUMAN.H11MO.0.A	0.00335179	0.7347	8	CCCAGGCT	GGCATGTCCAGGCATGCCC
CCCAGGCT	SPZ1_HUMAN.H11MO.0.D	0.00362884	0.757549	8	CCCAGGCT	CCCAGGGTAACAGCCG
TTCCCATCATG	MA0088.2	0.00031377	0.43803	11	TTCCCATCATG	TACCCACAATGCATTG
TTCCCATCATG	ZNF143_DBD	0.00031377	0.43803	11	TTCCCATCATG	TACCCACAATGCATTG
TTCCCATCATG	ZNF76_HUMAN.H11MO.0.C	0.000370769	0.43803	11	TTCCCATCATG	ACTACAATTCCCAGAATGCCCC
TTCCCATCATG	THA11_HUMAN.H11MO.0.B	0.000430214	0.43803	11	TTCCCATCATG	GAACTACAACTCCCAGCATGCC
TTCCCATCATG	ZN143_HUMAN.H11MO.0.A	0.000499351	0.43803	11	TTCCCATCATG	GAACTACAATTCCCAGAATGCC
TTCCCATCATG	NFATC1_full_2	0.000670136	0.48987	11	TTCCCATCATG	TTTCCATTATGGAAA
TTCCCATCATG	MA0525.2	0.0016502	0.804195	11	TTCCCATCATG	GACATGTCCCAACATGTT
TTCCCATCATG	TP63_DBD	0.0016502	0.804195	11	TTCCCATCATG	GACATGTCCCAACATGTT
TTCCCATCATG	FOXO1_DBD_3	0.00203942	0.894489	11	TTCCCATCATG	TTTCCCCACACG
TTCCCATCATG	FOXO4_DBD_3	0.00247027	0.984962	11	TTCCCATCATG	TTTCCCCACACG
TTCCCATCATG	ZN410_HUMAN.H11MO.0.D	0.00293874	1	11	TTCCCATCATG	CCATCCCATAATA
TTCCCATCATG	FOXO6_DBD_3	0.00391408	1	11	TTCCCATCATG	TTTCCCCACACGAC
TTCCCATCATG	ZN282_HUMAN.H11MO.0.D	0.00450043	1	11	TTCCCATCATG	TTTCCCATAACACG
