# Supplementary material for: Comparative Analyses of Sperm DNA Methylomes Among Three Commercial Pig Breeds Reveal Vital Hypomethylated Regions Associated With Spermatogenesis and Embryonic Development
Source: Front Genet. 2021 Oct 6;12:740036. doi: 10.3389/fgene.2021.740036 (PMC8527042; doi:10.3389/fgene.2021.740036)
Supplement: Supplementary file 6 [file Table1.XLSX]

## Sheet: Sheet1
Table 1 Statistics of clean reads' alignment with pocine reference genome (Sscrofa11.1) and methylation rates in CpG, CHG and CHH contents.
Sample	Clean reads	Unique mapped reads	Mapping rate (%)	Bs conversion rate (%)	Genomic coverage	mCG/CG (%)	mCHG/CHG (%)	mCHH/CHH (%)
LandraceA	394570410	307335640	0.779	99.3	18.4326	0.871	0.016	0.015
LandraceB	400085612	304249254	0.76	99.2	18.2477	0.878	0.045	0.042
DurocA	371553790	241331296	0.65	99.1	14.4741	0.874	0.008	0.007
DurocB	412914252	294015400	0.712	99.2	17.6339	0.868	0.007	0.006
YorkshireA	369426450	203582542	0.551	99.1	12.2101	0.862	0.009	0.009
YorkshireB	397603934	301993876	0.76	99.2	18.1124	0.868	0.007	0.006
