# Supplementary material for: Comparative Analyses of Sperm DNA Methylomes Among Three Commercial Pig Breeds Reveal Vital Hypomethylated Regions Associated With Spermatogenesis and Embryonic Development
Source: Front Genet. 2021 Oct 6;12:740036. doi: 10.3389/fgene.2021.740036 (PMC8527042; doi:10.3389/fgene.2021.740036)
Supplement: Supplementary file 7 [file Table5.XLSX]

## Sheet: testis_sperm_GO
Supplementary Table 5. DAVID-generated significantly enriched GO terms for genes with promoters covered by common HMRs in testis and sperm. "Count" indicates the number of genes for the correponding term; "P-value" indicates the P-value of Fisher's exact test; "Benjamini" indicates a corrected P-value using Benjamini and Hochberg FDR corrected method to detect the significant terms."Fold Enrichme…
GO term	term ID	Count	P-Value	Benjamini	Fold Enrichment	Genes
poly(A) RNA binding	GO:0044822	71	5.04394e-11	2.31013e-08	2.30232	ENSSSCG00000009414, ENSSSCG00000017378, ENSSSCG00000023409, ENSSSCG00000004163, ENSSSCG00000015309, ENSSSCG00000009164, ENSSSCG00000013644, ENSSSCG00000006925, ENSSSCG00000017289, ENSSSCG00000009019, ENSSSCG00000015933, ENSSSCG00000000158, ENSSSCG00000002433, ENSSSCG00000014046, ENSSSCG00000015689, ENSSSCG00000024564, ENSSSCG00000008796, ENSSSCG00000004177, ENSSSCG00000011970, ENSSSCG00000028677,…
nucleolus	GO:0005730	51	5.95118e-08	2.48161e-05	2.28966	ENSSSCG00000004163, ENSSSCG00000005965, ENSSSCG00000030493, ENSSSCG00000008878, ENSSSCG00000023983, ENSSSCG00000013644, ENSSSCG00000009019, ENSSSCG00000016313, ENSSSCG00000014046, ENSSSCG00000000886, ENSSSCG00000011567, ENSSSCG00000002020, ENSSSCG00000000399, ENSSSCG00000004945, ENSSSCG00000017938, ENSSSCG00000008890, ENSSSCG00000010391, ENSSSCG00000022757, ENSSSCG00000027846, ENSSSCG00000003405,…
nucleoplasm	GO:0005654	80	5.67446e-07	0.000118306	1.77041	ENSSSCG00000006060, ENSSSCG00000017378, ENSSSCG00000011010, ENSSSCG00000023409, ENSSSCG00000005965, ENSSSCG00000005630, ENSSSCG00000027135, ENSSSCG00000004262, ENSSSCG00000004639, ENSSSCG00000017289, ENSSSCG00000025653, ENSSSCG00000002433, ENSSSCG00000010735, ENSSSCG00000030697, ENSSSCG00000015504, ENSSSCG00000011764, ENSSSCG00000017336, ENSSSCG00000011567, ENSSSCG00000015231, ENSSSCG00000010548,…
membrane	GO:0016020	62	1.10747e-05	0.0015382	1.78349	ENSSSCG00000000602, ENSSSCG00000009972, ENSSSCG00000013416, ENSSSCG00000006333, ENSSSCG00000005382, ENSSSCG00000005383, ENSSSCG00000011826, ENSSSCG00000017289, ENSSSCG00000017287, ENSSSCG00000007247, ENSSSCG00000002433, ENSSSCG00000000510, ENSSSCG00000015689, ENSSSCG00000026700, ENSSSCG00000004177, ENSSSCG00000007563, ENSSSCG00000004945, ENSSSCG00000003543, ENSSSCG00000016173, ENSSSCG00000016990,…
mitochondrion	GO:0005739	61	1.25266e-05	0.00130505	1.78502	ENSSSCG00000026990, ENSSSCG00000022874, ENSSSCG00000004303, ENSSSCG00000004164, ENSSSCG00000005630, ENSSSCG00000006220, ENSSSCG00000001384, ENSSSCG00000023983, ENSSSCG00000003109, ENSSSCG00000016778, ENSSSCG00000006925, ENSSSCG00000002274, ENSSSCG00000004542, ENSSSCG00000000512, ENSSSCG00000015933, ENSSSCG00000006219, ENSSSCG00000003035, ENSSSCG00000021746, ENSSSCG00000018033, ENSSSCG00000007743,…
midbody	GO:0030496	14	1.56816e-05	0.001307	4.31403	ENSSSCG00000029724, ENSSSCG00000023296, ENSSSCG00000008181, ENSSSCG00000015604, ENSSSCG00000008185, ENSSSCG00000007272, ENSSSCG00000004639, ENSSSCG00000008558, ENSSSCG00000000849, ENSSSCG00000010457, ENSSSCG00000002298, ENSSSCG00000010477, ENSSSCG00000014326, ENSSSCG00000005150
translation	GO:0006412	22	6.32354e-05	0.102778	2.68955	ENSSSCG00000013381, ENSSSCG00000009146, ENSSSCG00000023158, ENSSSCG00000008180, ENSSSCG00000005169, ENSSSCG00000004177, ENSSSCG00000006494, ENSSSCG00000023783, ENSSSCG00000025060, ENSSSCG00000004945, ENSSSCG00000001720, ENSSSCG00000020817, ENSSSCG00000005636, ENSSSCG00000003165, ENSSSCG00000011952, ENSSSCG00000017208, ENSSSCG00000025507, ENSSSCG00000009019, ENSSSCG00000021718, ENSSSCG00000000886,…
nucleus	GO:0005634	140	7.41797e-05	0.00514241	1.35842	ENSSSCG00000005288, ENSSSCG00000004354, ENSSSCG00000015604, ENSSSCG00000006060, ENSSSCG00000017494, ENSSSCG00000000602, ENSSSCG00000013747, ENSSSCG00000006333, ENSSSCG00000013352, ENSSSCG00000009019, ENSSSCG00000009208, ENSSSCG00000030697, ENSSSCG00000004364, ENSSSCG00000002431, ENSSSCG00000017336, ENSSSCG00000011567, ENSSSCG00000026700, ENSSSCG00000015231, ENSSSCG00000009840, ENSSSCG00000008796,…
structural constituent of ribosome	GO:0003735	22	0.000212548	0.0475128	2.47436	ENSSSCG00000013381, ENSSSCG00000009146, ENSSSCG00000023158, ENSSSCG00000005169, ENSSSCG00000004177, ENSSSCG00000006494, ENSSSCG00000023783, ENSSSCG00000025060, ENSSSCG00000004945, ENSSSCG00000001720, ENSSSCG00000020817, ENSSSCG00000005636, ENSSSCG00000003165, ENSSSCG00000011952, ENSSSCG00000017208, ENSSSCG00000025507, ENSSSCG00000009019, ENSSSCG00000009372, ENSSSCG00000000886, ENSSSCG00000017509,…
cell proliferation	GO:0008283	15	0.000268869	0.205932	3.13272	ENSSSCG00000006060, ENSSSCG00000002960, ENSSSCG00000007563, ENSSSCG00000023971, ENSSSCG00000026233, ENSSSCG00000016177, ENSSSCG00000015284, ENSSSCG00000010067, ENSSSCG00000013352, ENSSSCG00000024420, ENSSSCG00000025953, ENSSSCG00000001769, ENSSSCG00000000841, ENSSSCG00000004524, ENSSSCG00000000406
exon-exon junction complex	GO:0035145	5	0.00207581	0.116433	8.47398	ENSSSCG00000006342, ENSSSCG00000022828, ENSSSCG00000028509, ENSSSCG00000003849, ENSSSCG00000000635
tRNA-splicing ligase complex	GO:0072669	4	0.00210654	0.104094	13.5584	ENSSSCG00000000158, ENSSSCG00000005029, ENSSSCG00000004792, ENSSSCG00000029799
nucleic acid binding	GO:0003676	35	0.00222361	0.288122	1.71938	ENSSSCG00000004799, ENSSSCG00000006001, ENSSSCG00000004354, ENSSSCG00000015309, ENSSSCG00000004070, ENSSSCG00000015730, ENSSSCG00000014893, ENSSSCG00000028167, ENSSSCG00000011307, ENSSSCG00000026829, ENSSSCG00000011258, ENSSSCG00000004542, ENSSSCG00000028458, ENSSSCG00000006983, ENSSSCG00000000393, ENSSSCG00000022434, ENSSSCG00000004897, ENSSSCG00000002305, ENSSSCG00000006809, ENSSSCG00000004369,…
catalytic step 2 spliceosome	GO:0071013	10	0.00308483	0.133377	3.28025	ENSSSCG00000016008, ENSSSCG00000014961, ENSSSCG00000017378, ENSSSCG00000003701, ENSSSCG00000022828, ENSSSCG00000016911, ENSSSCG00000028509, ENSSSCG00000003849, ENSSSCG00000000635, ENSSSCG00000000288
ATP binding	GO:0005524	65	0.00464198	0.413008	1.40022	ENSSSCG00000022874, ENSSSCG00000015604, ENSSSCG00000017378, ENSSSCG00000004303, ENSSSCG00000005000, ENSSSCG00000001384, ENSSSCG00000008428, ENSSSCG00000005382, ENSSSCG00000000849, ENSSSCG00000002274, ENSSSCG00000004542, ENSSSCG00000017289, ENSSSCG00000028694, ENSSSCG00000017287, ENSSSCG00000000158, ENSSSCG00000007247, ENSSSCG00000002433, ENSSSCG00000003035, ENSSSCG00000029094, ENSSSCG00000015689,…
double-stranded telomeric DNA binding	GO:0003691	4	0.00475612	0.353834	10.6847	ENSSSCG00000014280, ENSSSCG00000006184, ENSSSCG00000016177, ENSSSCG00000002762
chromatin binding	GO:0003682	21	0.00636141	0.385618	1.926	ENSSSCG00000005288, ENSSSCG00000004354, ENSSSCG00000006000, ENSSSCG00000016883, ENSSSCG00000005000, ENSSSCG00000009655, ENSSSCG00000021207, ENSSSCG00000024261, ENSSSCG00000001498, ENSSSCG00000000431, ENSSSCG00000023556, ENSSSCG00000010327, ENSSSCG00000015568, ENSSSCG00000024420, ENSSSCG00000010625, ENSSSCG00000023045, ENSSSCG00000010391, ENSSSCG00000001769, ENSSSCG00000017676, ENSSSCG00000004524,…
mRNA splicing, via spliceosome	GO:0000398	10	0.00694	0.981337	2.90571	ENSSSCG00000016008, ENSSSCG00000003263, ENSSSCG00000014961, ENSSSCG00000030119, ENSSSCG00000024648, ENSSSCG00000017378, ENSSSCG00000021652, ENSSSCG00000022212, ENSSSCG00000024396, ENSSSCG00000006809
multicellular organism growth	GO:0035264	9	0.00764727	0.962797	3.11111	ENSSSCG00000006060, ENSSSCG00000015715, ENSSSCG00000010391, ENSSSCG00000010219, ENSSSCG00000023971, ENSSSCG00000002428, ENSSSCG00000005636, ENSSSCG00000013296, ENSSSCG00000010794
cytosolic small ribosomal subunit	GO:0022627	7	0.0111828	0.374342	3.65033	ENSSSCG00000013381, ENSSSCG00000023158, ENSSSCG00000005169, ENSSSCG00000009019, ENSSSCG00000004177, ENSSSCG00000020817, ENSSSCG00000003165
methyltransferase activity	GO:0008168	6	0.0117933	0.539851	4.27389	ENSSSCG00000024496, ENSSSCG00000015483, ENSSSCG00000028458, ENSSSCG00000027432, ENSSSCG00000017806, ENSSSCG00000021718
aerobic respiration	GO:0009060	5	0.012965	0.988622	5.27615	ENSSSCG00000004164, ENSSSCG00000006219, ENSSSCG00000015422, ENSSSCG00000021718, ENSSSCG00000024550
metal ion binding	GO:0046872	51	0.0147181	0.572103	1.38833	ENSSSCG00000009414, ENSSSCG00000004354, ENSSSCG00000001203, ENSSSCG00000017494, ENSSSCG00000004263, ENSSSCG00000027135, ENSSSCG00000006220, ENSSSCG00000027270, ENSSSCG00000013786, ENSSSCG00000005382, ENSSSCG00000011258, ENSSSCG00000016778, ENSSSCG00000002932, ENSSSCG00000001596, ENSSSCG00000000158, ENSSSCG00000014934, ENSSSCG00000004369, ENSSSCG00000021371, ENSSSCG00000009655, ENSSSCG00000021941,…
mitochondrial large ribosomal subunit	GO:0005762	5	0.0148699	0.433308	5.08439	ENSSSCG00000013896, ENSSSCG00000023783, ENSSSCG00000025060, ENSSSCG00000027432, ENSSSCG00000011763
cell separation after cytokinesis	GO:0000920	4	0.0150087	0.986733	7.29068	ENSSSCG00000008185, ENSSSCG00000010477, ENSSSCG00000007272, ENSSSCG00000014326
mRNA binding	GO:0003729	9	0.0186138	0.615636	2.67118	ENSSSCG00000013381, ENSSSCG00000010430, ENSSSCG00000023408, ENSSSCG00000006342, ENSSSCG00000013538, ENSSSCG00000028509, ENSSSCG00000022212, ENSSSCG00000024396, ENSSSCG00000017953
positive regulation of interferon-beta production	GO:0032728	4	0.0192834	0.991525	6.68313	ENSSSCG00000010327, ENSSSCG00000017737, ENSSSCG00000030408, ENSSSCG00000026233
proteasome-activating ATPase activity	GO:0036402	3	0.0198169	0.600174	12.8217	ENSSSCG00000017287, ENSSSCG00000002433, ENSSSCG00000015424
mitotic cytokinesis	GO:0000281	5	0.0217532	0.991039	4.55668	ENSSSCG00000008185, ENSSSCG00000010477, ENSSSCG00000007272, ENSSSCG00000014326, ENSSSCG00000004639
snRNA transcription from RNA polymerase II promoter	GO:0042795	3	0.0223817	0.986612	12.0296	ENSSSCG00000014168, ENSSSCG00000008099, ENSSSCG00000005097
nuclear-transcribed mRNA poly(A) tail shortening	GO:0000289	3	0.0223817	0.986612	12.0296	ENSSSCG00000023408, ENSSSCG00000006983, ENSSSCG00000000393
regulation of establishment of cell polarity	GO:2000114	4	0.0241588	0.984916	6.16904	ENSSSCG00000029724, ENSSSCG00000010457, ENSSSCG00000021893, ENSSSCG00000017676
DNA-dependent ATPase activity	GO:0008094	4	0.0250882	0.652819	6.10555	ENSSSCG00000014147, ENSSSCG00000010391, ENSSSCG00000016961, ENSSSCG00000028423
RNA binding	GO:0003723	16	0.0288869	0.673314	1.8284	ENSSSCG00000026700, ENSSSCG00000002706, ENSSSCG00000009146, ENSSSCG00000024748, ENSSSCG00000017806, ENSSSCG00000021652, ENSSSCG00000030507, ENSSSCG00000016008, ENSSSCG00000006504, ENSSSCG00000010010, ENSSSCG00000000849, ENSSSCG00000003843, ENSSSCG00000006543, ENSSSCG00000003701, ENSSSCG00000016911, ENSSSCG00000015222
protein K63-linked deubiquitination	GO:0070536	4	0.0296349	0.990815	5.7284	ENSSSCG00000024623, ENSSSCG00000015659, ENSSSCG00000004639, ENSSSCG00000004840
mRNA polyadenylation	GO:0006378	4	0.0296349	0.990815	5.7284	ENSSSCG00000003348, ENSSSCG00000004625, ENSSSCG00000003093, ENSSSCG00000002447
cellular response to starvation	GO:0009267	6	0.0316218	0.98987	3.34156	ENSSSCG00000016611, ENSSSCG00000003092, ENSSSCG00000002337, ENSSSCG00000005174, ENSSSCG00000004318, ENSSSCG00000006836
cytosolic proteasome complex	GO:0031597	3	0.0316373	0.672793	10.1688	ENSSSCG00000017287, ENSSSCG00000002433, ENSSSCG00000015424
commitment complex	GO:0000243	3	0.0316373	0.672793	10.1688	ENSSSCG00000003701, ENSSSCG00000004997, ENSSSCG00000022212
MICOS complex	GO:0061617	3	0.0316373	0.672793	10.1688	ENSSSCG00000013524, ENSSSCG00000028414, ENSSSCG00000024564
Cajal body	GO:0015030	5	0.0320209	0.647935	4.06751	ENSSSCG00000003263, ENSSSCG00000030119, ENSSSCG00000008099, ENSSSCG00000024648, ENSSSCG00000017613
positive regulation of DNA-templated transcription, elongation	GO:0032786	3	0.0324761	0.987163	10.0247	ENSSSCG00000023556, ENSSSCG00000010391, ENSSSCG00000025653
positive regulation of RNA polymerase II transcriptional preinitiation complex assembly	GO:0045899	3	0.0324761	0.987163	10.0247	ENSSSCG00000017287, ENSSSCG00000002433, ENSSSCG00000015424
negative regulation of thymocyte apoptotic process	GO:0070244	3	0.0324761	0.987163	10.0247	ENSSSCG00000005045, ENSSSCG00000006530, ENSSSCG00000011567
centrosome	GO:0005813	20	0.0328726	0.630494	1.66021	ENSSSCG00000008821, ENSSSCG00000014168, ENSSSCG00000027314, ENSSSCG00000015987, ENSSSCG00000008181, ENSSSCG00000015604, ENSSSCG00000007064, ENSSSCG00000004625, ENSSSCG00000010457, ENSSSCG00000011065, ENSSSCG00000017308, ENSSSCG00000006204, ENSSSCG00000007247, ENSSSCG00000004588, ENSSSCG00000011207, ENSSSCG00000002298, ENSSSCG00000010477, ENSSSCG00000009778, ENSSSCG00000011733, ENSSSCG00000029326
ER to Golgi vesicle-mediated transport	GO:0006888	7	0.0337229	0.985039	2.8642	ENSSSCG00000029262, ENSSSCG00000016520, ENSSSCG00000005768, ENSSSCG00000028126, ENSSSCG00000030183, ENSSSCG00000007097, ENSSSCG00000014304
ER-associated ubiquitin-dependent protein catabolic process	GO:0030433	6	0.0351202	0.983221	3.25125	ENSSSCG00000000849, ENSSSCG00000015566, ENSSSCG00000017287, ENSSSCG00000002433, ENSSSCG00000015659, ENSSSCG00000015424
retrograde transport, endosome to Golgi	GO:0042147	6	0.0388485	0.985695	3.16569	ENSSSCG00000027509, ENSSSCG00000029262, ENSSSCG00000003193, ENSSSCG00000000870, ENSSSCG00000016147, ENSSSCG00000030183
G-rich strand telomeric DNA binding	GO:0098505	3	0.0391083	0.754751	9.15833	ENSSSCG00000006184, ENSSSCG00000002762, ENSSSCG00000000288
TBP-class protein binding	GO:0017025	3	0.0391083	0.754751	9.15833	ENSSSCG00000017287, ENSSSCG00000002433, ENSSSCG00000015424
nuclear chromosome, telomeric region	GO:0000784	8	0.0423353	0.699576	2.46516	ENSSSCG00000029203, ENSSSCG00000014280, ENSSSCG00000010644, ENSSSCG00000025653, ENSSSCG00000015952, ENSSSCG00000016177, ENSSSCG00000023660, ENSSSCG00000006799
negative regulation of transcription from RNA polymerase II promoter	GO:0000122	24	0.0423697	0.987318	1.52757	ENSSSCG00000022998, ENSSSCG00000005288, ENSSSCG00000004354, ENSSSCG00000022874, ENSSSCG00000004369, ENSSSCG00000000399, ENSSSCG00000025238, ENSSSCG00000011538, ENSSSCG00000006530, ENSSSCG00000015284, ENSSSCG00000000612, ENSSSCG00000024261, ENSSSCG00000008878, ENSSSCG00000023556, ENSSSCG00000002350, ENSSSCG00000015568, ENSSSCG00000005045, ENSSSCG00000011833, ENSSSCG00000002932, ENSSSCG00000001137,…
nuclear proteasome complex	GO:0031595	3	0.0428712	0.680816	8.7161	ENSSSCG00000017287, ENSSSCG00000002433, ENSSSCG00000015424
regulation of chondrocyte differentiation	GO:0032330	3	0.043988	0.986241	8.59259	ENSSSCG00000025238, ENSSSCG00000015353, ENSSSCG00000015976
tRNA splicing, via endonucleolytic cleavage and ligation	GO:0006388	3	0.043988	0.986241	8.59259	ENSSSCG00000000158, ENSSSCG00000005029, ENSSSCG00000029799
double-strand break repair via homologous recombination	GO:0000724	6	0.0470038	0.987037	3.00741	ENSSSCG00000014280, ENSSSCG00000001769, ENSSSCG00000002298, ENSSSCG00000004845, ENSSSCG00000010794, ENSSSCG00000002305
NLS-bearing protein import into nucleus	GO:0006607	4	0.0495982	0.987249	4.7175	ENSSSCG00000028949, ENSSSCG00000004262, ENSSSCG00000013726, ENSSSCG00000011567
nuclear-transcribed mRNA catabolic process, nonsense-mediated decay	GO:0000184	4	0.0495982	0.987249	4.7175	ENSSSCG00000006342, ENSSSCG00000028509, ENSSSCG00000003849, ENSSSCG00000000635
