# Supplementary material for: Comparative Analyses of Sperm DNA Methylomes Among Three Commercial Pig Breeds Reveal Vital Hypomethylated Regions Associated With Spermatogenesis and Embryonic Development
Source: Front Genet. 2021 Oct 6;12:740036. doi: 10.3389/fgene.2021.740036 (PMC8527042; doi:10.3389/fgene.2021.740036)
Supplement: Supplementary file 8 [file Table7.XLSX]

## Sheet: Sheet1
Supplementary Table7. DAVID-generated significantly enriched GO terms for genes with promoters covered by common HMRs overlapping with H3K4me3 and H3K27me3 in human and pig. "Count" indicates the number of genes for the correponding term; "P-value" indicates the P-value of Fisher's exact test; "Benjamini" indicates a corrected P-value using Benjamini and Hochberg FDR corrected method to detect th…
GO term	term ID	Count	P-Value	Benjamini	Fold Enrichment	Genes
homophilic cell adhesion via plasma membrane adhesion molecules	GO:0007156	15	1.18448e-05	0.0199467	4.26251	ENSG00000081818, ENSG00000162706, ENSG00000081853, ENSG00000204970, ENSG00000171587, ENSG00000249158, ENSG00000113361, ENSG00000255408, ENSG00000138650, ENSG00000204967, ENSG00000251664, ENSG00000169851, ENSG00000120328, ENSG00000204969, ENSG00000239389
cell adhesion	GO:0007155	22	0.00149608	1	2.15199	ENSG00000112902, ENSG00000081818, ENSG00000044524, ENSG00000174136, ENSG00000204970, ENSG00000137801, ENSG00000170873, ENSG00000171587, ENSG00000170017, ENSG00000153774, ENSG00000249158, ENSG00000113361, ENSG00000255408, ENSG00000138650, ENSG00000204967, ENSG00000169760, ENSG00000120328, ENSG00000149972, ENSG00000125755, ENSG00000204969, ENSG00000160588, ENSG00000082293
cellular response to fluid shear stress	GO:0071498	4	0.00206043	1	14.9661	ENSG00000073756, ENSG00000105825, ENSG00000170873, ENSG00000170961
cytoskeleton-dependent intracellular transport	GO:0030705	4	0.00692387	1	9.97742	ENSG00000167553, ENSG00000167552, ENSG00000159433, ENSG00000089177
post-translational protein modification	GO:0043687	4	0.0122394	1	8.16334	ENSG00000170854, ENSG00000164291, ENSG00000141337, ENSG00000144455
nervous system development	GO:0007399	14	0.0122453	1	2.19017	ENSG00000112902, ENSG00000081818, ENSG00000105723, ENSG00000163739, ENSG00000077454, ENSG00000136156, ENSG00000204970, ENSG00000171587, ENSG00000249158, ENSG00000255408, ENSG00000204967, ENSG00000169760, ENSG00000120328, ENSG00000204969
oxidation-reduction process	GO:0055114	22	0.0240561	1	1.66852	ENSG00000129521, ENSG00000178445, ENSG00000073756, ENSG00000023572, ENSG00000132570, ENSG00000132196, ENSG00000115425, ENSG00000138135, ENSG00000112992, ENSG00000170854, ENSG00000119537, ENSG00000167004, ENSG00000137760, ENSG00000122787, ENSG00000085662, ENSG00000167397, ENSG00000184860, ENSG00000167815, ENSG00000128039, ENSG00000181867, ENSG00000166347, ENSG00000144455
locomotory behavior	GO:0007626	6	0.0390842	1	3.20703	ENSG00000143995, ENSG00000172260, ENSG00000132639, ENSG00000168959, ENSG00000171587, ENSG00000162951
vesicle fusion	GO:0006906	5	0.0419397	1	3.80495	ENSG00000129990, ENSG00000110975, ENSG00000132718, ENSG00000139190, ENSG00000108587
positive regulation of aconitate hydratase activity	GO:1904234	2	0.0439338	1	44.8984	ENSG00000165060, ENSG00000181867
positive regulation of succinate dehydrogenase activity	GO:1904231	2	0.0439338	1	44.8984	ENSG00000165060, ENSG00000181867
positive regulation of lyase activity	GO:0051349	2	0.0439338	1	44.8984	ENSG00000165060, ENSG00000181867
negative regulation of extrinsic apoptotic signaling pathway in absence of ligand	GO:2001240	4	0.0484508	1	4.85388	ENSG00000158161, ENSG00000091732, ENSG00000019549, ENSG00000137764
nucleosome assembly	GO:0006334	7	0.0496353	1	2.64108	ENSG00000274641, ENSG00000197153, ENSG00000233822, ENSG00000158373, ENSG00000183598, ENSG00000184678, ENSG00000203814
